# Supplementary material for: Integrating deep mutational scanning and low-throughput mutagenesis data to predict the impact of amino acid variants
Source: Gigascience. 2023 Sep 18;12:giad073. doi: 10.1093/gigascience/giad073 (PMC10506130; doi:10.1093/gigascience/giad073)
Supplement: giad073_Supplemental_Files [file giad073_supplemental_files.zip]

Archive with 21 entries (21 files):
- Supplementary_Fig_S1.svg
- Supplementary_Fig_S10.svg
- Supplementary_Fig_S11.svg
- Supplementary_Fig_S12.svg
- Supplementary_Fig_S13.svg
- Supplementary_Fig_S14.svg
- Supplementary_Fig_S15.svg
- Supplementary_Fig_S2.pdf
- Supplementary_Fig_S3.svg
- Supplementary_Fig_S4.svg
- Supplementary_Fig_S5.svg
- Supplementary_Fig_S6.svg
- Supplementary_Fig_S7.svg
- Supplementary_Fig_S8.svg
- Supplementary_Fig_S9.svg
- Supplementary_Information.pdf
- Supplementary_Table_1_Supplementary Material.xlsx
- Supplementary_Table_2_Supplementary Matrerial.csv
- Supplementary_Table_3_Supplementary Matrerial.csv
- Supplementary_Table_S4.xlsx
- Supplementary_Table_S5.xlsx
