# Supplementary material for: Integrating deep mutational scanning and low-throughput mutagenesis data to predict the impact of amino acid variants
Source: Gigascience. 2023 Sep 18;12:giad073. doi: 10.1093/gigascience/giad073 (PMC10506130; doi:10.1093/gigascience/giad073)
Supplement: giad073_Supplemental_Files [file giad073_supplemental_files.zip › Supplementary_Table_2_Supplementary Matrerial.csv]

	dms_id	position	aa2	aa1	sub_type	score	u_pos	uniprot_id	entropy	log2f_var	matrix
0	urn:mavedb:00000069-a-1	25	R	A	AR	0.4333893439905685	25	Q9BYF1	0.272	-22.1301	-0.2924
1	urn:mavedb:00000069-a-1	25	N	A	AN	0.35426532503810026	25	Q9BYF1	0.272	-22.1301	-0.2523
2	urn:mavedb:00000069-a-1	25	D	A	AD	0.4407216059874177	25	Q9BYF1	0.272	-22.1301	-0.2911
3	urn:mavedb:00000069-a-1	25	C	A	AC	0.7486962867906889	25	Q9BYF1	0.272	-22.1301	-0.1841
4	urn:mavedb:00000069-a-1	25	Q	A	AQ	-0.13050402930203542	25	Q9BYF1	0.272	-22.1301	-0.249
5	urn:mavedb:00000069-a-1	25	E	A	AE	0.4243744536444708	25	Q9BYF1	0.272	-22.1301	-0.2723
6	urn:mavedb:00000069-a-1	25	G	A	AG	0.8930626764723473	25	Q9BYF1	0.272	-6.2574	-0.1756
7	urn:mavedb:00000069-a-1	25	H	A	AH	0.216203778567724	25	Q9BYF1	0.272	-8.8422	-0.2551
8	urn:mavedb:00000069-a-1	25	I	A	AI	1.2795641079538307	25	Q9BYF1	0.272	-8.8422	-0.23600000000000002
9	urn:mavedb:00000069-a-1	25	L	A	AL	0.5550196938079893	25	Q9BYF1	0.272	-22.1301	-0.2422
10	urn:mavedb:00000069-a-1	25	K	A	AK	0.5404294309414148	25	Q9BYF1	0.272	-22.1301	-0.2784
11	urn:mavedb:00000069-a-1	25	M	A	AM	0.548243291383213	25	Q9BYF1	0.272	-22.1301	-0.1882
12	urn:mavedb:00000069-a-1	25	F	A	AF	1.3667177889486732	25	Q9BYF1	0.272	-22.1301	-0.2497
13	urn:mavedb:00000069-a-1	25	P	A	AP	0.4053419085426877	25	Q9BYF1	0.272	-22.1301	-0.3431
14	urn:mavedb:00000069-a-1	25	S	A	AS	0.8451569356874012	25	Q9BYF1	0.272	-22.1301	-0.1379
15	urn:mavedb:00000069-a-1	25	T	A	AT	1.4274103256564947	25	Q9BYF1	0.272	-6.5204	-0.1457
16	urn:mavedb:00000069-a-1	25	W	A	AW	0.11621104946316374	25	Q9BYF1	0.272	-22.1301	-0.264
17	urn:mavedb:00000069-a-1	25	Y	A	AY	0.5399331379454211	25	Q9BYF1	0.272	-22.1301	-0.2748
18	urn:mavedb:00000069-a-1	25	V	A	AV	1.8217548712413114	25	Q9BYF1	0.272	-7.8423	-0.1418
19	urn:mavedb:00000069-a-1	386	R	A	AR	0.4866107924328291	386	Q9BYF1	2.0247	-2.7585	-0.2924
20	urn:mavedb:00000069-a-1	386	N	A	AN	0.7526699604388194	386	Q9BYF1	2.0247	-22.2361	-0.2523
21	urn:mavedb:00000069-a-1	386	D	A	AD	0.9295068673070835	386	Q9BYF1	2.0247	-22.2361	-0.2911
22	urn:mavedb:00000069-a-1	386	C	A	AC	0.8019837280438334	386	Q9BYF1	2.0247	-22.2361	-0.1841
23	urn:mavedb:00000069-a-1	386	Q	A	AQ	0.5248695886986353	386	Q9BYF1	2.0247	-5.9484	-0.249
24	urn:mavedb:00000069-a-1	386	E	A	AE	0.7421895229876068	386	Q9BYF1	2.0247	-8.9482	-0.2723
25	urn:mavedb:00000069-a-1	386	G	A	AG	0.8201223127480237	386	Q9BYF1	2.0247	-8.9482	-0.1756
26	urn:mavedb:00000069-a-1	386	H	A	AH	0.47100579604713444	386	Q9BYF1	2.0247	-8.9482	-0.2551
27	urn:mavedb:00000069-a-1	386	I	A	AI	1.4948937083855702	386	Q9BYF1	2.0247	-22.2361	-0.23600000000000002
28	urn:mavedb:00000069-a-1	386	L	A	AL	1.8025438565403746	386	Q9BYF1	2.0247	-22.2361	-0.2422
29	urn:mavedb:00000069-a-1	386	K	A	AK	0.31595131966644363	386	Q9BYF1	2.0247	-0.9654	-0.2784
30	urn:mavedb:00000069-a-1	386	M	A	AM	1.0970578140923164	386	Q9BYF1	2.0247	-5.7784	-0.1882
31	urn:mavedb:00000069-a-1	386	F	A	AF	0.40233810567770756	386	Q9BYF1	2.0247	-22.2361	-0.2497
32	urn:mavedb:00000069-a-1	386	P	A	AP	0.5114942602674452	386	Q9BYF1	2.0247	-22.2361	-0.3431
33	urn:mavedb:00000069-a-1	386	S	A	AS	0.8700893416103356	386	Q9BYF1	2.0247	-3.3634	-0.1379
34	urn:mavedb:00000069-a-1	386	T	A	AT	0.8918364736525114	386	Q9BYF1	2.0247	-22.2361	-0.1457
35	urn:mavedb:00000069-a-1	386	W	A	AW	0.4759252602265557	386	Q9BYF1	2.0247	-7.9483	-0.264
36	urn:mavedb:00000069-a-1	386	Y	A	AY	0.5835590658304002	386	Q9BYF1	2.0247	-7.9483	-0.2748
37	urn:mavedb:00000069-a-1	386	V	A	AV	0.7796184745265414	386	Q9BYF1	2.0247	-8.9482	-0.1418
38	urn:mavedb:00000069-a-1	387	R	A	AR	0.9591728519904555	387	Q9BYF1	2.5535	-6.9483	-0.2924
39	urn:mavedb:00000069-a-1	387	N	A	AN	1.1302564339302328	387	Q9BYF1	2.5535	-2.154	-0.2523
40	urn:mavedb:00000069-a-1	387	D	A	AD	0.9584967688499014	387	Q9BYF1	2.5535	-1.1282	-0.2911
41	urn:mavedb:00000069-a-1	387	C	A	AC	1.2163817748740553	387	Q9BYF1	2.5535	-22.2361	-0.1841
42	urn:mavedb:00000069-a-1	387	Q	A	AQ	1.0810479694086328	387	Q9BYF1	2.5535	-7.9483	-0.249
43	urn:mavedb:00000069-a-1	387	E	A	AE	1.0728970775823303	387	Q9BYF1	2.5535	-4.9484	-0.2723
44	urn:mavedb:00000069-a-1	387	G	A	AG	1.0633115126549226	387	Q9BYF1	2.5535	-6.9483	-0.1756
45	urn:mavedb:00000069-a-1	387	H	A	AH	1.1956952638805456	387	Q9BYF1	2.5535	-3.4248	-0.2551
46	urn:mavedb:00000069-a-1	387	I	A	AI	1.184047995564691	387	Q9BYF1	2.5535	-5.4889	-0.23600000000000002
47	urn:mavedb:00000069-a-1	387	L	A	AL	0.9120534064004601	387	Q9BYF1	2.5535	-22.2361	-0.2422
48	urn:mavedb:00000069-a-1	387	K	A	AK	0.6850016614997727	387	Q9BYF1	2.5535	-5.6264	-0.2784
49	urn:mavedb:00000069-a-1	387	M	A	AM	0.9754720765057691	387	Q9BYF1	2.5535	-7.9483	-0.1882
50	urn:mavedb:00000069-a-1	387	F	A	AF	0.9660928720433825	387	Q9BYF1	2.5535	-6.9483	-0.2497
51	urn:mavedb:00000069-a-1	387	P	A	AP	1.0677463565967582	387	Q9BYF1	2.5535	-8.9482	-0.3431
52	urn:mavedb:00000069-a-1	387	S	A	AS	1.084537199910699	387	Q9BYF1	2.5535	-6.6264	-0.1379
53	urn:mavedb:00000069-a-1	387	T	A	AT	0.987123962685308	387	Q9BYF1	2.5535	-4.8609	-0.1457
54	urn:mavedb:00000069-a-1	387	W	A	AW	1.193887601575777	387	Q9BYF1	2.5535	-8.9482	-0.264
55	urn:mavedb:00000069-a-1	387	Y	A	AY	1.2310360128767932	387	Q9BYF1	2.5535	-22.2361	-0.2748
56	urn:mavedb:00000069-a-1	387	V	A	AV	1.074266796899372	387	Q9BYF1	2.5535	-4.9484	-0.1418
57	urn:mavedb:00000069-a-1	46	R	A	AR	0.5917138668546538	46	Q9BYF1	0.2333	-22.1519	-0.2924
58	urn:mavedb:00000069-a-1	46	N	A	AN	0.8619348206064319	46	Q9BYF1	0.2333	-22.1519	-0.2523
59	urn:mavedb:00000069-a-1	46	D	A	AD	0.7626992296715235	46	Q9BYF1	0.2333	-22.1519	-0.2911
60	urn:mavedb:00000069-a-1	46	C	A	AC	0.7221858529291318	46	Q9BYF1	0.2333	-22.1519	-0.1841
61	urn:mavedb:00000069-a-1	46	Q	A	AQ	0.6452838529857823	46	Q9BYF1	0.2333	-22.1519	-0.249
62	urn:mavedb:00000069-a-1	46	E	A	AE	0.5717254471928623	46	Q9BYF1	0.2333	-22.1519	-0.2723
63	urn:mavedb:00000069-a-1	46	G	A	AG	0.683258173596585	46	Q9BYF1	0.2333	-22.1519	-0.1756
64	urn:mavedb:00000069-a-1	46	H	A	AH	0.9212814445213134	46	Q9BYF1	0.2333	-22.1519	-0.2551
65	urn:mavedb:00000069-a-1	46	I	A	AI	0.6445262326837141	46	Q9BYF1	0.2333	-8.863999999999999	-0.23600000000000002
66	urn:mavedb:00000069-a-1	46	L	A	AL	0.6730514447257643	46	Q9BYF1	0.2333	-7.8641	-0.2422
67	urn:mavedb:00000069-a-1	46	K	A	AK	0.5829467892744344	46	Q9BYF1	0.2333	-7.2792	-0.2784
68	urn:mavedb:00000069-a-1	46	M	A	AM	0.7547741214446284	46	Q9BYF1	0.2333	-22.1519	-0.1882
69	urn:mavedb:00000069-a-1	46	F	A	AF	0.6824321716958	46	Q9BYF1	0.2333	-22.1519	-0.2497
70	urn:mavedb:00000069-a-1	46	P	A	AP	0.44952955500231084	46	Q9BYF1	0.2333	-22.1519	-0.3431
71	urn:mavedb:00000069-a-1	46	S	A	AS	0.8387998155683796	46	Q9BYF1	0.2333	-6.8642	-0.1379
72	urn:mavedb:00000069-a-1	46	T	A	AT	0.8014527794956051	46	Q9BYF1	0.2333	-8.863999999999999	-0.1457
73	urn:mavedb:00000069-a-1	46	W	A	AW	0.6207993828367069	46	Q9BYF1	0.2333	-22.1519	-0.264
74	urn:mavedb:00000069-a-1	46	Y	A	AY	0.8176907692986295	46	Q9BYF1	0.2333	-8.863999999999999	-0.2748
75	urn:mavedb:00000069-a-1	46	V	A	AV	0.6358622021428051	46	Q9BYF1	0.2333	-22.1519	-0.1418
76	urn:mavedb:00000069-a-1	65	R	A	AR	1.1850548165986738	65	Q9BYF1	2.3292	-6.0475	-0.2924
77	urn:mavedb:00000069-a-1	65	N	A	AN	0.7794567824762519	65	Q9BYF1	2.3292	-7.2699	-0.2523
78	urn:mavedb:00000069-a-1	65	D	A	AD	0.6568591731515928	65	Q9BYF1	2.3292	-22.1426	-0.2911
79	urn:mavedb:00000069-a-1	65	C	A	AC	0.956635323011048	65	Q9BYF1	2.3292	-22.1426	-0.1841
80	urn:mavedb:00000069-a-1	65	Q	A	AQ	0.9749128889015755	65	Q9BYF1	2.3292	-3.5329	-0.249
81	urn:mavedb:00000069-a-1	65	E	A	AE	0.6497457017365832	65	Q9BYF1	2.3292	-4.5329	-0.2723
82	urn:mavedb:00000069-a-1	65	G	A	AG	0.5649358736236321	65	Q9BYF1	2.3292	-8.8547	-0.1756
83	urn:mavedb:00000069-a-1	65	H	A	AH	1.075721852305693	65	Q9BYF1	2.3292	-22.1426	-0.2551
84	urn:mavedb:00000069-a-1	65	I	A	AI	1.1036983297878489	65	Q9BYF1	2.3292	-22.1426	-0.23600000000000002
85	urn:mavedb:00000069-a-1	65	L	A	AL	0.9768254896190616	65	Q9BYF1	2.3292	-6.5329	-0.2422
86	urn:mavedb:00000069-a-1	65	K	A	AK	1.0230290608593586	65	Q9BYF1	2.3292	-1.5329	-0.2784
87	urn:mavedb:00000069-a-1	65	M	A	AM	1.0387699155078087	65	Q9BYF1	2.3292	-6.2699	-0.1882
88	urn:mavedb:00000069-a-1	65	F	A	AF	0.9968183332727704	65	Q9BYF1	2.3292	-6.8548	-0.2497
89	urn:mavedb:00000069-a-1	65	P	A	AP	0.7624727480438602	65	Q9BYF1	2.3292	-22.1426	-0.3431
90	urn:mavedb:00000069-a-1	65	S	A	AS	0.5361114399860312	65	Q9BYF1	2.3292	-5.5329	-0.1379
91	urn:mavedb:00000069-a-1	65	T	A	AT	0.7792925359332035	65	Q9BYF1	2.3292	-7.2699	-0.1457
92	urn:mavedb:00000069-a-1	65	W	A	AW	1.4873971234356254	65	Q9BYF1	2.3292	-8.8547	-0.264
93	urn:mavedb:00000069-a-1	65	Y	A	AY	1.0213657154095859	65	Q9BYF1	2.3292	-7.2699	-0.2748
94	urn:mavedb:00000069-a-1	65	V	A	AV	1.117108852686843	65	Q9BYF1	2.3292	-4.8549	-0.1418
95	urn:mavedb:00000069-a-1	71	R	A	AR	1.1516353269266884	71	Q9BYF1	2.8012	-5.4171	-0.2924
96	urn:mavedb:00000069-a-1	71	N	A	AN	0.948188491775287	71	Q9BYF1	2.8012	-2.1216	-0.2523
97	urn:mavedb:00000069-a-1	71	D	A	AD	0.9900939250385586	71	Q9BYF1	2.8012	-5.4171	-0.2911
98	urn:mavedb:00000069-a-1	71	C	A	AC	0.9745064189126995	71	Q9BYF1	2.8012	-22.1642	-0.1841
99	urn:mavedb:00000069-a-1	71	Q	A	AQ	1.057543092996496	71	Q9BYF1	2.8012	-4.353	-0.249
100	urn:mavedb:00000069-a-1	71	E	A	AE	1.0007924993911472	71	Q9BYF1	2.8012	-3.1761	-0.2723
101	urn:mavedb:00000069-a-1	71	G	A	AG	1.0783793245335844	71	Q9BYF1	2.8012	-7.2915	-0.1756
102	urn:mavedb:00000069-a-1	71	H	A	AH	1.0849711980424528	71	Q9BYF1	2.8012	-8.8764	-0.2551
103	urn:mavedb:00000069-a-1	71	I	A	AI	0.87121590063444	71	Q9BYF1	2.8012	-8.8764	-0.23600000000000002
104	urn:mavedb:00000069-a-1	71	L	A	AL	1.0781357287033773	71	Q9BYF1	2.8012	-7.2915	-0.2422
105	urn:mavedb:00000069-a-1	71	K	A	AK	1.1555588896671858	71	Q9BYF1	2.8012	-3.6671	-0.2784
106	urn:mavedb:00000069-a-1	71	M	A	AM	0.9133424753620076	71	Q9BYF1	2.8012	-7.2915	-0.1882
107	urn:mavedb:00000069-a-1	71	F	A	AF	0.9601455364612312	71	Q9BYF1	2.8012	-7.8765	-0.2497
108	urn:mavedb:00000069-a-1	71	P	A	AP	0.4249337255993637	71	Q9BYF1	2.8012	-22.1642	-0.3431
109	urn:mavedb:00000069-a-1	71	S	A	AS	1.04089617025407	71	Q9BYF1	2.8012	-4.7891	-0.1379
110	urn:mavedb:00000069-a-1	71	T	A	AT	1.1104208824564994	71	Q9BYF1	2.8012	-4.9696	-0.1457
111	urn:mavedb:00000069-a-1	71	W	A	AW	1.0414104321963724	71	Q9BYF1	2.8012	-22.1642	-0.264
112	urn:mavedb:00000069-a-1	71	Y	A	AY	1.0806206423234825	71	Q9BYF1	2.8012	-7.8765	-0.2748
113	urn:mavedb:00000069-a-1	71	V	A	AV	1.0126569034869337	71	Q9BYF1	2.8012	-5.8765	-0.1418
114	urn:mavedb:00000069-a-1	273	A	R	RA	0.9236448727583911	273	Q9BYF1	0.996	-22.2332	-0.2748
115	urn:mavedb:00000069-a-1	273	N	R	RN	0.9955603769842626	273	Q9BYF1	0.996	-22.2332	-0.2943
116	urn:mavedb:00000069-a-1	273	D	R	RD	0.5439747759334805	273	Q9BYF1	0.996	-22.2332	-0.39399999999999996
117	urn:mavedb:00000069-a-1	273	C	R	RC	0.8890897287196665	273	Q9BYF1	0.996	-22.2332	-0.2864
118	urn:mavedb:00000069-a-1	273	Q	R	RQ	0.9751249155461659	273	Q9BYF1	0.996	-0.7655	-0.2417
119	urn:mavedb:00000069-a-1	273	E	R	RE	1.0349191165571547	273	Q9BYF1	0.996	-8.9453	-0.3223
120	urn:mavedb:00000069-a-1	273	G	R	RG	0.9549311184121384	273	Q9BYF1	0.996	-22.2332	-0.3211
121	urn:mavedb:00000069-a-1	273	H	R	RH	0.9328834147137519	273	Q9BYF1	0.996	-22.2332	-0.2352
122	urn:mavedb:00000069-a-1	273	I	R	RI	1.057383750630074	273	Q9BYF1	0.996	-22.2332	-0.3133
123	urn:mavedb:00000069-a-1	273	L	R	RL	0.9804996938633701	273	Q9BYF1	0.996	-22.2332	-0.278
124	urn:mavedb:00000069-a-1	273	K	R	RK	1.07223356044862	273	Q9BYF1	0.996	-22.2332	-0.1311
125	urn:mavedb:00000069-a-1	273	M	R	RM	1.1111787758870308	273	Q9BYF1	0.996	-22.2332	-0.2333
126	urn:mavedb:00000069-a-1	273	F	R	RF	0.8672385587047428	273	Q9BYF1	0.996	-22.2332	-0.3169
127	urn:mavedb:00000069-a-1	273	P	R	RP	0.5816473958172554	273	Q9BYF1	0.996	-22.2332	-0.4608
128	urn:mavedb:00000069-a-1	273	S	R	RS	0.9191744512497498	273	Q9BYF1	0.996	-22.2332	-0.2755
129	urn:mavedb:00000069-a-1	273	T	R	RT	0.8799371476180898	273	Q9BYF1	0.996	-22.2332	-0.2812
130	urn:mavedb:00000069-a-1	273	W	R	RW	0.9001650480544803	273	Q9BYF1	0.996	-22.2332	-0.298
131	urn:mavedb:00000069-a-1	273	Y	R	RY	1.0534097196526047	273	Q9BYF1	0.996	-22.2332	-0.3029
132	urn:mavedb:00000069-a-1	273	V	R	RV	0.9239441737604617	273	Q9BYF1	0.996	-22.2332	-0.2964
133	urn:mavedb:00000069-a-1	357	A	R	RA	0.2781975668452875	357	Q9BYF1	0.0419	-22.2448	-0.2748
134	urn:mavedb:00000069-a-1	357	N	R	RN	0.2165531873311315	357	Q9BYF1	0.0419	-22.2448	-0.2943
135	urn:mavedb:00000069-a-1	357	D	R	RD	0.21519893970026305	357	Q9BYF1	0.0419	-22.2448	-0.39399999999999996
136	urn:mavedb:00000069-a-1	357	C	R	RC	0.34858557010036806	357	Q9BYF1	0.0419	-22.2448	-0.2864
137	urn:mavedb:00000069-a-1	357	Q	R	RQ	0.48236055366712516	357	Q9BYF1	0.0419	-22.2448	-0.2417
138	urn:mavedb:00000069-a-1	357	E	R	RE	0.27473922398118034	357	Q9BYF1	0.0419	-22.2448	-0.3223
139	urn:mavedb:00000069-a-1	357	G	R	RG	0.4478881389364767	357	Q9BYF1	0.0419	-22.2448	-0.3211
140	urn:mavedb:00000069-a-1	357	H	R	RH	0.4774279499560342	357	Q9BYF1	0.0419	-22.2448	-0.2352
141	urn:mavedb:00000069-a-1	357	I	R	RI	0.25831337423365497	357	Q9BYF1	0.0419	-22.2448	-0.3133
142	urn:mavedb:00000069-a-1	357	L	R	RL	0.29904987865210264	357	Q9BYF1	0.0419	-22.2448	-0.278
143	urn:mavedb:00000069-a-1	357	K	R	RK	0.567940993737899	357	Q9BYF1	0.0419	-22.2448	-0.1311
144	urn:mavedb:00000069-a-1	357	M	R	RM	0.6688033497862709	357	Q9BYF1	0.0419	-22.2448	-0.2333
145	urn:mavedb:00000069-a-1	357	F	R	RF	0.2800622033279999	357	Q9BYF1	0.0419	-8.957	-0.3169
146	urn:mavedb:00000069-a-1	357	P	R	RP	0.26946002114906975	357	Q9BYF1	0.0419	-22.2448	-0.4608
147	urn:mavedb:00000069-a-1	357	S	R	RS	0.43069569010702646	357	Q9BYF1	0.0419	-22.2448	-0.2755
148	urn:mavedb:00000069-a-1	357	T	R	RT	0.5911196915392551	357	Q9BYF1	0.0419	-22.2448	-0.2812
149	urn:mavedb:00000069-a-1	357	W	R	RW	0.5472625410079108	357	Q9BYF1	0.0419	-22.2448	-0.298
150	urn:mavedb:00000069-a-1	357	Y	R	RY	0.3013484127349183	357	Q9BYF1	0.0419	-8.957	-0.3029
151	urn:mavedb:00000069-a-1	357	V	R	RV	0.31004983250987295	357	Q9BYF1	0.0419	-22.2448	-0.2964
152	urn:mavedb:00000069-a-1	393	A	R	RA	1.2856644491123015	393	Q9BYF1	0.1994	-22.2332	-0.2748
153	urn:mavedb:00000069-a-1	393	N	R	RN	0.7650716934716106	393	Q9BYF1	0.1994	-22.2332	-0.2943
154	urn:mavedb:00000069-a-1	393	D	R	RD	0.31380235989935146	393	Q9BYF1	0.1994	-22.2332	-0.39399999999999996
155	urn:mavedb:00000069-a-1	393	C	R	RC	0.9844283073079966	393	Q9BYF1	0.1994	-22.2332	-0.2864
156	urn:mavedb:00000069-a-1	393	Q	R	RQ	1.0233480654656362	393	Q9BYF1	0.1994	-6.9454	-0.2417
157	urn:mavedb:00000069-a-1	393	E	R	RE	0.8349628376970528	393	Q9BYF1	0.1994	-22.2332	-0.3223
158	urn:mavedb:00000069-a-1	393	G	R	RG	0.9203402445858078	393	Q9BYF1	0.1994	-22.2332	-0.3211
159	urn:mavedb:00000069-a-1	393	H	R	RH	1.0724554489334965	393	Q9BYF1	0.1994	-22.2332	-0.2352
160	urn:mavedb:00000069-a-1	393	I	R	RI	0.5500486838601049	393	Q9BYF1	0.1994	-22.2332	-0.3133
161	urn:mavedb:00000069-a-1	393	L	R	RL	0.9181466415743522	393	Q9BYF1	0.1994	-22.2332	-0.278
162	urn:mavedb:00000069-a-1	393	K	R	RK	1.5931590855910571	393	Q9BYF1	0.1994	-5.7755	-0.1311
163	urn:mavedb:00000069-a-1	393	M	R	RM	1.2948031971486613	393	Q9BYF1	0.1994	-22.2332	-0.2333
164	urn:mavedb:00000069-a-1	393	F	R	RF	0.4043495131263478	393	Q9BYF1	0.1994	-22.2332	-0.3169
165	urn:mavedb:00000069-a-1	393	P	R	RP	0.46692023261968574	393	Q9BYF1	0.1994	-22.2332	-0.4608
166	urn:mavedb:00000069-a-1	393	S	R	RS	0.9366180681450982	393	Q9BYF1	0.1994	-22.2332	-0.2755
167	urn:mavedb:00000069-a-1	393	T	R	RT	0.9548129339431558	393	Q9BYF1	0.1994	-22.2332	-0.2812
168	urn:mavedb:00000069-a-1	393	W	R	RW	0.307007797203501	393	Q9BYF1	0.1994	-22.2332	-0.298
169	urn:mavedb:00000069-a-1	393	Y	R	RY	0.40075335215668284	393	Q9BYF1	0.1994	-22.2332	-0.3029
170	urn:mavedb:00000069-a-1	393	V	R	RV	0.4963304784180925	393	Q9BYF1	0.1994	-22.2332	-0.2964
171	urn:mavedb:00000069-a-1	514	A	R	RA	1.0173852423160077	514	Q9BYF1	0.1226	-22.2185	-0.2748
172	urn:mavedb:00000069-a-1	514	N	R	RN	0.9580699516145376	514	Q9BYF1	0.1226	-22.2185	-0.2943
173	urn:mavedb:00000069-a-1	514	D	R	RD	1.059075644521592	514	Q9BYF1	0.1226	-22.2185	-0.39399999999999996
174	urn:mavedb:00000069-a-1	514	C	R	RC	0.9602414869548511	514	Q9BYF1	0.1226	-22.2185	-0.2864
175	urn:mavedb:00000069-a-1	514	Q	R	RQ	1.115482714735062	514	Q9BYF1	0.1226	-7.3457	-0.2417
176	urn:mavedb:00000069-a-1	514	E	R	RE	1.1228831936744672	514	Q9BYF1	0.1226	-22.2185	-0.3223
177	urn:mavedb:00000069-a-1	514	G	R	RG	0.927494038182092	514	Q9BYF1	0.1226	-6.9307	-0.3211
178	urn:mavedb:00000069-a-1	514	H	R	RH	1.013704212556941	514	Q9BYF1	0.1226	-22.2185	-0.2352
179	urn:mavedb:00000069-a-1	514	I	R	RI	0.8627451000163	514	Q9BYF1	0.1226	-22.2185	-0.3133
180	urn:mavedb:00000069-a-1	514	L	R	RL	0.9897406721006519	514	Q9BYF1	0.1226	-22.2185	-0.278
181	urn:mavedb:00000069-a-1	514	K	R	RK	1.168957702052219	514	Q9BYF1	0.1226	-22.2185	-0.1311
182	urn:mavedb:00000069-a-1	514	M	R	RM	0.9227227254434537	514	Q9BYF1	0.1226	-22.2185	-0.2333
183	urn:mavedb:00000069-a-1	514	F	R	RF	0.9010628764485281	514	Q9BYF1	0.1226	-22.2185	-0.3169
184	urn:mavedb:00000069-a-1	514	P	R	RP	1.0738723483084731	514	Q9BYF1	0.1226	-22.2185	-0.4608
185	urn:mavedb:00000069-a-1	514	S	R	RS	0.9248505049447184	514	Q9BYF1	0.1226	-22.2185	-0.2755
186	urn:mavedb:00000069-a-1	514	T	R	RT	1.0009521544394686	514	Q9BYF1	0.1226	-22.2185	-0.2812
187	urn:mavedb:00000069-a-1	514	W	R	RW	0.9429474942664923	514	Q9BYF1	0.1226	-22.2185	-0.298
188	urn:mavedb:00000069-a-1	514	Y	R	RY	0.8364512120790744	514	Q9BYF1	0.1226	-22.2185	-0.3029
189	urn:mavedb:00000069-a-1	514	V	R	RV	0.9889001443502208	514	Q9BYF1	0.1226	-22.2185	-0.2964
190	urn:mavedb:00000069-a-1	518	A	R	RA	1.1595813733044376	518	Q9BYF1	1.3223	-6.6176	-0.2748
191	urn:mavedb:00000069-a-1	518	N	R	RN	0.9414579362778551	518	Q9BYF1	1.3223	-8.9394	-0.2943
192	urn:mavedb:00000069-a-1	518	D	R	RD	0.5399643775190688	518	Q9BYF1	1.3223	-22.2273	-0.39399999999999996
193	urn:mavedb:00000069-a-1	518	C	R	RC	0.8468212567886022	518	Q9BYF1	1.3223	-22.2273	-0.2864
194	urn:mavedb:00000069-a-1	518	Q	R	RQ	0.9324503785994765	518	Q9BYF1	1.3223	-22.2273	-0.2417
195	urn:mavedb:00000069-a-1	518	E	R	RE	0.9006489489888557	518	Q9BYF1	1.3223	-22.2273	-0.3223
196	urn:mavedb:00000069-a-1	518	G	R	RG	1.485172328794081	518	Q9BYF1	1.3223	-4.416	-0.3211
197	urn:mavedb:00000069-a-1	518	H	R	RH	0.9933969927981164	518	Q9BYF1	1.3223	-22.2273	-0.2352
198	urn:mavedb:00000069-a-1	518	I	R	RI	0.6743812931302815	518	Q9BYF1	1.3223	-22.2273	-0.3133
199	urn:mavedb:00000069-a-1	518	L	R	RL	0.8170483739995339	518	Q9BYF1	1.3223	-22.2273	-0.278
200	urn:mavedb:00000069-a-1	518	K	R	RK	0.9932561924533582	518	Q9BYF1	1.3223	-22.2273	-0.1311
201	urn:mavedb:00000069-a-1	518	M	R	RM	1.0614455292578464	518	Q9BYF1	1.3223	-22.2273	-0.2333
202	urn:mavedb:00000069-a-1	518	F	R	RF	0.8080914537089969	518	Q9BYF1	1.3223	-22.2273	-0.3169
203	urn:mavedb:00000069-a-1	518	P	R	RP	0.6158326332733441	518	Q9BYF1	1.3223	-22.2273	-0.4608
204	urn:mavedb:00000069-a-1	518	S	R	RS	1.0209671477178408	518	Q9BYF1	1.3223	-0.9062	-0.2755
205	urn:mavedb:00000069-a-1	518	T	R	RT	0.8978739594565714	518	Q9BYF1	1.3223	-22.2273	-0.2812
206	urn:mavedb:00000069-a-1	518	W	R	RW	0.8756616733105754	518	Q9BYF1	1.3223	-22.2273	-0.298
207	urn:mavedb:00000069-a-1	518	Y	R	RY	0.7048891792968768	518	Q9BYF1	1.3223	-8.9394	-0.3029
208	urn:mavedb:00000069-a-1	518	V	R	RV	0.8755645765164219	518	Q9BYF1	1.3223	-22.2273	-0.2964
209	urn:mavedb:00000069-a-1	277	A	N	NA	1.0359331806643308	277	Q9BYF1	0.9593	-8.9482	-0.1688
210	urn:mavedb:00000069-a-1	277	R	N	NR	1.117045996133843	277	Q9BYF1	0.9593	-8.9482	-0.2151
211	urn:mavedb:00000069-a-1	277	D	N	ND	1.048192926599452	277	Q9BYF1	0.9593	-7.3634	-0.17300000000000001
212	urn:mavedb:00000069-a-1	277	C	N	NC	0.7617539259171813	277	Q9BYF1	0.9593	-22.2361	-0.2341
213	urn:mavedb:00000069-a-1	277	Q	N	NQ	1.0155577469594226	277	Q9BYF1	0.9593	-8.9482	-0.1609
214	urn:mavedb:00000069-a-1	277	E	N	NE	0.9662620299545913	277	Q9BYF1	0.9593	-7.3634	-0.2085
215	urn:mavedb:00000069-a-1	277	G	N	NG	1.0815094697637777	277	Q9BYF1	0.9593	-3.1155	-0.2091
216	urn:mavedb:00000069-a-1	277	H	N	NH	1.1450691589563333	277	Q9BYF1	0.9593	-7.9483	-0.1753
217	urn:mavedb:00000069-a-1	277	I	N	NI	0.8039355268159565	277	Q9BYF1	0.9593	-22.2361	-0.2346
218	urn:mavedb:00000069-a-1	277	L	N	NL	1.0355530080172761	277	Q9BYF1	0.9593	-8.9482	-0.243
219	urn:mavedb:00000069-a-1	277	K	N	NK	1.2025593977746734	277	Q9BYF1	0.9593	-6.3634	-0.17300000000000001
220	urn:mavedb:00000069-a-1	277	M	N	NM	1.0385543020857022	277	Q9BYF1	0.9593	-22.2361	-0.183
221	urn:mavedb:00000069-a-1	277	F	N	NF	1.049238746572478	277	Q9BYF1	0.9593	-22.2361	-0.2436
222	urn:mavedb:00000069-a-1	277	P	N	NP	0.9830396035401349	277	Q9BYF1	0.9593	-22.2361	-0.3856
223	urn:mavedb:00000069-a-1	277	S	N	NS	1.0140129076499491	277	Q9BYF1	0.9593	-5.7784	-0.1294
224	urn:mavedb:00000069-a-1	277	T	N	NT	0.9546709829529788	277	Q9BYF1	0.9593	-22.2361	-0.1943
225	urn:mavedb:00000069-a-1	277	W	N	NW	0.9208648825630678	277	Q9BYF1	0.9593	-22.2361	-0.2503
226	urn:mavedb:00000069-a-1	277	Y	N	NY	1.0760632676792072	277	Q9BYF1	0.9593	-22.2361	-0.2221
227	urn:mavedb:00000069-a-1	277	V	N	NV	1.0015447249940497	277	Q9BYF1	0.9593	-22.2361	-0.2259
228	urn:mavedb:00000069-a-1	290	A	N	NA	1.0224490450748498	290	Q9BYF1	2.7747	-7.9454	-0.1688
229	urn:mavedb:00000069-a-1	290	R	N	NR	1.0216872566796111	290	Q9BYF1	2.7747	-6.3605	-0.2151
230	urn:mavedb:00000069-a-1	290	D	N	ND	1.0846314475090286	290	Q9BYF1	2.7747	-2.8162	-0.17300000000000001
231	urn:mavedb:00000069-a-1	290	C	N	NC	1.0718346264381187	290	Q9BYF1	2.7747	-8.9453	-0.2341
232	urn:mavedb:00000069-a-1	290	Q	N	NQ	0.7932280715183366	290	Q9BYF1	2.7747	-2.9231	-0.1609
233	urn:mavedb:00000069-a-1	290	E	N	NE	1.0255759508186832	290	Q9BYF1	2.7747	-7.9454	-0.2085
234	urn:mavedb:00000069-a-1	290	G	N	NG	1.029304496839893	290	Q9BYF1	2.7747	-7.9454	-0.2091
235	urn:mavedb:00000069-a-1	290	H	N	NH	0.8855087408376958	290	Q9BYF1	2.7747	-7.9454	-0.1753
236	urn:mavedb:00000069-a-1	290	I	N	NI	0.9653765969182815	290	Q9BYF1	2.7747	-7.3604	-0.2346
237	urn:mavedb:00000069-a-1	290	L	N	NL	1.0203666618314737	290	Q9BYF1	2.7747	-7.3604	-0.243
238	urn:mavedb:00000069-a-1	290	K	N	NK	1.0702772846470174	290	Q9BYF1	2.7747	-3.0628	-0.17300000000000001
239	urn:mavedb:00000069-a-1	290	M	N	NM	0.9985983875786705	290	Q9BYF1	2.7747	-7.9454	-0.183
240	urn:mavedb:00000069-a-1	290	F	N	NF	0.9064814973526585	290	Q9BYF1	2.7747	-7.3604	-0.2436
241	urn:mavedb:00000069-a-1	290	P	N	NP	0.9578259843715711	290	Q9BYF1	2.7747	-4.6975	-0.3856
242	urn:mavedb:00000069-a-1	290	S	N	NS	1.0313171987646292	290	Q9BYF1	2.7747	-2.6975	-0.1294
243	urn:mavedb:00000069-a-1	290	T	N	NT	1.0926065592200198	290	Q9BYF1	2.7747	-5.7755	-0.1943
244	urn:mavedb:00000069-a-1	290	W	N	NW	0.9782520377851334	290	Q9BYF1	2.7747	-22.2332	-0.2503
245	urn:mavedb:00000069-a-1	290	Y	N	NY	1.07864554627775	290	Q9BYF1	2.7747	-22.2332	-0.2221
246	urn:mavedb:00000069-a-1	290	V	N	NV	0.9667452010981028	290	Q9BYF1	2.7747	-22.2332	-0.2259
247	urn:mavedb:00000069-a-1	330	A	N	NA	0.751071630350619	330	Q9BYF1	2.0264	-8.9541	-0.1688
248	urn:mavedb:00000069-a-1	330	R	N	NR	0.5238766756416804	330	Q9BYF1	2.0264	-5.0473	-0.2151
249	urn:mavedb:00000069-a-1	330	D	N	ND	0.702194119768111	330	Q9BYF1	2.0264	-5.4948	-0.17300000000000001
250	urn:mavedb:00000069-a-1	330	C	N	NC	0.44258188440060675	330	Q9BYF1	2.0264	-22.2419	-0.2341
251	urn:mavedb:00000069-a-1	330	Q	N	NQ	1.3795791135836621	330	Q9BYF1	2.0264	-22.2419	-0.1609
252	urn:mavedb:00000069-a-1	330	E	N	NE	0.7597745210938968	330	Q9BYF1	2.0264	-4.0473	-0.2085
253	urn:mavedb:00000069-a-1	330	G	N	NG	0.5339376922002881	330	Q9BYF1	2.0264	-4.9542	-0.2091
254	urn:mavedb:00000069-a-1	330	H	N	NH	1.791419054508376	330	Q9BYF1	2.0264	-5.7843	-0.1753
255	urn:mavedb:00000069-a-1	330	I	N	NI	0.7126050013030558	330	Q9BYF1	2.0264	-22.2419	-0.2346
256	urn:mavedb:00000069-a-1	330	L	N	NL	1.6542242714029194	330	Q9BYF1	2.0264	-6.3692	-0.243
257	urn:mavedb:00000069-a-1	330	K	N	NK	0.6818700637295618	330	Q9BYF1	2.0264	-1.24	-0.17300000000000001
258	urn:mavedb:00000069-a-1	330	M	N	NM	0.886900459356484	330	Q9BYF1	2.0264	-8.9541	-0.183
259	urn:mavedb:00000069-a-1	330	F	N	NF	1.87696894898852	330	Q9BYF1	2.0264	-22.2419	-0.2436
260	urn:mavedb:00000069-a-1	330	P	N	NP	0.5876367641169762	330	Q9BYF1	2.0264	-22.2419	-0.3856
261	urn:mavedb:00000069-a-1	330	S	N	NS	0.7486222757191904	330	Q9BYF1	2.0264	-8.9541	-0.1294
262	urn:mavedb:00000069-a-1	330	T	N	NT	0.8974480497028876	330	Q9BYF1	2.0264	-22.2419	-0.1943
263	urn:mavedb:00000069-a-1	330	W	N	NW	1.8844370557639984	330	Q9BYF1	2.0264	-22.2419	-0.2503
264	urn:mavedb:00000069-a-1	330	Y	N	NY	1.9230302417242018	330	Q9BYF1	2.0264	-6.9542	-0.2221
265	urn:mavedb:00000069-a-1	330	V	N	NV	0.7938304281024509	330	Q9BYF1	2.0264	-22.2419	-0.2259
266	urn:mavedb:00000069-a-1	33	A	N	NA	0.7490815078945182	33	Q9BYF1	1.3993	-22.1363	-0.1688
267	urn:mavedb:00000069-a-1	33	R	N	NR	0.5270982845974788	33	Q9BYF1	1.3993	-22.1363	-0.2151
268	urn:mavedb:00000069-a-1	33	D	N	ND	1.593636337353078	33	Q9BYF1	1.3993	-1.5912	-0.17300000000000001
269	urn:mavedb:00000069-a-1	33	C	N	NC	1.4350246850081685	33	Q9BYF1	1.3993	-22.1363	-0.2341
270	urn:mavedb:00000069-a-1	33	Q	N	NQ	1.1256209563815123	33	Q9BYF1	1.3993	-7.2636	-0.1609
271	urn:mavedb:00000069-a-1	33	E	N	NE	1.205690497081693	33	Q9BYF1	1.3993	-4.4563	-0.2085
272	urn:mavedb:00000069-a-1	33	G	N	NG	0.8694197763966429	33	Q9BYF1	1.3993	-22.1363	-0.2091
273	urn:mavedb:00000069-a-1	33	H	N	NH	1.3355256355261593	33	Q9BYF1	1.3993	-22.1363	-0.1753
274	urn:mavedb:00000069-a-1	33	I	N	NI	0.5300621061299249	33	Q9BYF1	1.3993	-22.1363	-0.2346
275	urn:mavedb:00000069-a-1	33	L	N	NL	0.6974127787351423	33	Q9BYF1	1.3993	-22.1363	-0.243
276	urn:mavedb:00000069-a-1	33	K	N	NK	0.5984931707636982	33	Q9BYF1	1.3993	-22.1363	-0.17300000000000001
277	urn:mavedb:00000069-a-1	33	M	N	NM	0.7294468294458183	33	Q9BYF1	1.3993	-22.1363	-0.183
278	urn:mavedb:00000069-a-1	33	F	N	NF	0.42572694144707235	33	Q9BYF1	1.3993	-22.1363	-0.2436
279	urn:mavedb:00000069-a-1	33	P	N	NP	0.16959896932926288	33	Q9BYF1	1.3993	-22.1363	-0.3856
280	urn:mavedb:00000069-a-1	33	S	N	NS	1.276821924700812	33	Q9BYF1	1.3993	-5.6787	-0.1294
281	urn:mavedb:00000069-a-1	33	T	N	NT	1.0427270916274245	33	Q9BYF1	1.3993	-6.8486	-0.1943
282	urn:mavedb:00000069-a-1	33	W	N	NW	0.42914339437552185	33	Q9BYF1	1.3993	-22.1363	-0.2503
283	urn:mavedb:00000069-a-1	33	Y	N	NY	0.6123568788068032	33	Q9BYF1	1.3993	-22.1363	-0.2221
284	urn:mavedb:00000069-a-1	33	V	N	NV	0.8927293935250477	33	Q9BYF1	1.3993	-22.1363	-0.2259
285	urn:mavedb:00000069-a-1	394	A	N	NA	0.9810845236306849	394	Q9BYF1	2.6408	-5.3605	-0.1688
286	urn:mavedb:00000069-a-1	394	R	N	NR	1.1740861038127874	394	Q9BYF1	2.6408	-3.6975	-0.2151
287	urn:mavedb:00000069-a-1	394	D	N	ND	1.0878511932582609	394	Q9BYF1	2.6408	-1.4219	-0.17300000000000001
288	urn:mavedb:00000069-a-1	394	C	N	NC	1.062197179388216	394	Q9BYF1	2.6408	-22.2332	-0.2341
289	urn:mavedb:00000069-a-1	394	Q	N	NQ	0.974484978103593	394	Q9BYF1	2.6408	-5.9454	-0.1609
290	urn:mavedb:00000069-a-1	394	E	N	NE	1.1460888639228863	394	Q9BYF1	2.6408	-2.273	-0.2085
291	urn:mavedb:00000069-a-1	394	G	N	NG	0.9880076324474077	394	Q9BYF1	2.6408	-3.9912	-0.2091
292	urn:mavedb:00000069-a-1	394	H	N	NH	1.1252865397188632	394	Q9BYF1	2.6408	-22.2332	-0.1753
293	urn:mavedb:00000069-a-1	394	I	N	NI	1.1045825315736313	394	Q9BYF1	2.6408	-22.2332	-0.2346
294	urn:mavedb:00000069-a-1	394	L	N	NL	1.0099199567193355	394	Q9BYF1	2.6408	-22.2332	-0.243
295	urn:mavedb:00000069-a-1	394	K	N	NK	1.1261888926364787	394	Q9BYF1	2.6408	-6.1381	-0.17300000000000001
296	urn:mavedb:00000069-a-1	394	M	N	NM	1.0473607393802469	394	Q9BYF1	2.6408	-22.2332	-0.183
297	urn:mavedb:00000069-a-1	394	F	N	NF	1.0339010063132368	394	Q9BYF1	2.6408	-22.2332	-0.2436
298	urn:mavedb:00000069-a-1	394	P	N	NP	0.4784624399670998	394	Q9BYF1	2.6408	-22.2332	-0.3856
299	urn:mavedb:00000069-a-1	394	S	N	NS	1.0793733725044776	394	Q9BYF1	2.6408	-3.4536	-0.1294
300	urn:mavedb:00000069-a-1	394	T	N	NT	0.9109129322077938	394	Q9BYF1	2.6408	-5.9454	-0.1943
301	urn:mavedb:00000069-a-1	394	W	N	NW	1.1198989631682008	394	Q9BYF1	2.6408	-8.9453	-0.2503
302	urn:mavedb:00000069-a-1	394	Y	N	NY	1.1779023128339534	394	Q9BYF1	2.6408	-22.2332	-0.2221
303	urn:mavedb:00000069-a-1	394	V	N	NV	0.9988401086658926	394	Q9BYF1	2.6408	-22.2332	-0.2259
304	urn:mavedb:00000069-a-1	49	A	N	NA	1.213340440442588	49	Q9BYF1	2.3345	-2.044	-0.1688
305	urn:mavedb:00000069-a-1	49	R	N	NR	0.4225680164474611	49	Q9BYF1	2.3345	-7.8641	-0.2151
306	urn:mavedb:00000069-a-1	49	D	N	ND	1.4256119524163047	49	Q9BYF1	2.3345	-3.0313	-0.17300000000000001
307	urn:mavedb:00000069-a-1	49	C	N	NC	0.5575701468726977	49	Q9BYF1	2.3345	-22.1519	-0.2341
308	urn:mavedb:00000069-a-1	49	Q	N	NQ	0.8346620137378622	49	Q9BYF1	2.3345	-7.2792	-0.1609
309	urn:mavedb:00000069-a-1	49	E	N	NE	1.2538727613332454	49	Q9BYF1	2.3345	-4.2792	-0.2085
310	urn:mavedb:00000069-a-1	49	G	N	NG	0.8649166080887143	49	Q9BYF1	2.3345	-8.863999999999999	-0.2091
311	urn:mavedb:00000069-a-1	49	H	N	NH	0.772023265780085	49	Q9BYF1	2.3345	-6.8642	-0.1753
312	urn:mavedb:00000069-a-1	49	I	N	NI	0.8009457477416643	49	Q9BYF1	2.3345	-22.1519	-0.2346
313	urn:mavedb:00000069-a-1	49	L	N	NL	0.6727418127856464	49	Q9BYF1	2.3345	-22.1519	-0.243
314	urn:mavedb:00000069-a-1	49	K	N	NK	0.7706406316668071	49	Q9BYF1	2.3345	-3.8642	-0.17300000000000001
315	urn:mavedb:00000069-a-1	49	M	N	NM	0.9894115699815307	49	Q9BYF1	2.3345	-22.1519	-0.183
316	urn:mavedb:00000069-a-1	49	F	N	NF	0.42780576622959676	49	Q9BYF1	2.3345	-22.1519	-0.2436
317	urn:mavedb:00000069-a-1	49	P	N	NP	0.35053934414712673	49	Q9BYF1	2.3345	-22.1519	-0.3856
318	urn:mavedb:00000069-a-1	49	S	N	NS	1.0128661745754641	49	Q9BYF1	2.3345	-7.2792	-0.1294
319	urn:mavedb:00000069-a-1	49	T	N	NT	1.0625266177115453	49	Q9BYF1	2.3345	-4.7767	-0.1943
320	urn:mavedb:00000069-a-1	49	W	N	NW	0.460940028581466	49	Q9BYF1	2.3345	-22.1519	-0.2503
321	urn:mavedb:00000069-a-1	49	Y	N	NY	0.8246001809401607	49	Q9BYF1	2.3345	-22.1519	-0.2221
322	urn:mavedb:00000069-a-1	49	V	N	NV	0.5973118224395331	49	Q9BYF1	2.3345	-6.2792	-0.2259
323	urn:mavedb:00000069-a-1	51	A	N	NA	1.005850899809819	51	Q9BYF1	1.4465	-4.8673	-0.1688
324	urn:mavedb:00000069-a-1	51	R	N	NR	0.9399251952258768	51	Q9BYF1	1.4465	-22.155	-0.2151
325	urn:mavedb:00000069-a-1	51	D	N	ND	0.8499170636431692	51	Q9BYF1	1.4465	-4.2823	-0.17300000000000001
326	urn:mavedb:00000069-a-1	51	C	N	NC	0.8952020590640356	51	Q9BYF1	1.4465	-8.8671	-0.2341
327	urn:mavedb:00000069-a-1	51	Q	N	NQ	0.7554126622313948	51	Q9BYF1	1.4465	-6.8672	-0.1609
328	urn:mavedb:00000069-a-1	51	E	N	NE	0.5511462016725706	51	Q9BYF1	1.4465	-5.0599	-0.2085
329	urn:mavedb:00000069-a-1	51	G	N	NG	0.7224921767636708	51	Q9BYF1	1.4465	-22.155	-0.2091
330	urn:mavedb:00000069-a-1	51	H	N	NH	0.9788989730396298	51	Q9BYF1	1.4465	-8.8671	-0.1753
331	urn:mavedb:00000069-a-1	51	I	N	NI	0.8270304811531377	51	Q9BYF1	1.4465	-8.8671	-0.2346
332	urn:mavedb:00000069-a-1	51	L	N	NL	0.7319107078293623	51	Q9BYF1	1.4465	-22.155	-0.243
333	urn:mavedb:00000069-a-1	51	K	N	NK	1.1199640780126585	51	Q9BYF1	1.4465	-8.8671	-0.17300000000000001
334	urn:mavedb:00000069-a-1	51	M	N	NM	0.8625617111083336	51	Q9BYF1	1.4465	-22.155	-0.183
335	urn:mavedb:00000069-a-1	51	F	N	NF	0.8646458607722157	51	Q9BYF1	1.4465	-8.8671	-0.2436
336	urn:mavedb:00000069-a-1	51	P	N	NP	0.41282937777398543	51	Q9BYF1	1.4465	-22.155	-0.3856
337	urn:mavedb:00000069-a-1	51	S	N	NS	0.6845378567074942	51	Q9BYF1	1.4465	-5.1668	-0.1294
338	urn:mavedb:00000069-a-1	51	T	N	NT	0.6066064135617939	51	Q9BYF1	1.4465	-7.2823	-0.1943
339	urn:mavedb:00000069-a-1	51	W	N	NW	0.8810022382050543	51	Q9BYF1	1.4465	-22.155	-0.2503
340	urn:mavedb:00000069-a-1	51	Y	N	NY	0.9420144314017336	51	Q9BYF1	1.4465	-6.0599	-0.2221
341	urn:mavedb:00000069-a-1	51	V	N	NV	0.7449467215640455	51	Q9BYF1	1.4465	-4.6193	-0.2259
342	urn:mavedb:00000069-a-1	61	A	N	NA	1.191484962698878	61	Q9BYF1	2.8859	-3.6818	-0.1688
343	urn:mavedb:00000069-a-1	61	R	N	NR	1.1598714785820463	61	Q9BYF1	2.8859	-3.8074	-0.2151
344	urn:mavedb:00000069-a-1	61	D	N	ND	1.0689161670037752	61	Q9BYF1	2.8859	-6.8517	-0.17300000000000001
345	urn:mavedb:00000069-a-1	61	C	N	NC	1.1149312196749281	61	Q9BYF1	2.8859	-8.8516	-0.2341
346	urn:mavedb:00000069-a-1	61	Q	N	NQ	1.3263066098954777	61	Q9BYF1	2.8859	-5.0444	-0.1609
347	urn:mavedb:00000069-a-1	61	E	N	NE	1.1141017839665452	61	Q9BYF1	2.8859	-4.1513	-0.2085
348	urn:mavedb:00000069-a-1	61	G	N	NG	1.0829444676824962	61	Q9BYF1	2.8859	-22.1395	-0.2091
349	urn:mavedb:00000069-a-1	61	H	N	NH	1.0298602344555374	61	Q9BYF1	2.8859	-22.1395	-0.1753
350	urn:mavedb:00000069-a-1	61	I	N	NI	1.1220170504295197	61	Q9BYF1	2.8859	-2.3923	-0.2346
351	urn:mavedb:00000069-a-1	61	L	N	NL	1.1632684572862546	61	Q9BYF1	2.8859	-3.7643	-0.243
352	urn:mavedb:00000069-a-1	61	K	N	NK	0.9104205139503182	61	Q9BYF1	2.8859	-1.4594	-0.17300000000000001
353	urn:mavedb:00000069-a-1	61	M	N	NM	1.1559722149857206	61	Q9BYF1	2.8859	-8.8516	-0.183
354	urn:mavedb:00000069-a-1	61	F	N	NF	1.1085128921115166	61	Q9BYF1	2.8859	-8.8516	-0.2436
355	urn:mavedb:00000069-a-1	61	P	N	NP	0.9166067194761605	61	Q9BYF1	2.8859	-22.1395	-0.3856
356	urn:mavedb:00000069-a-1	61	S	N	NS	1.1577690811500947	61	Q9BYF1	2.8859	-7.2667	-0.1294
357	urn:mavedb:00000069-a-1	61	T	N	NT	1.096724359297322	61	Q9BYF1	2.8859	-7.2667	-0.1943
358	urn:mavedb:00000069-a-1	61	W	N	NW	0.8358958049743405	61	Q9BYF1	2.8859	-22.1395	-0.2503
359	urn:mavedb:00000069-a-1	61	Y	N	NY	1.0541123898938654	61	Q9BYF1	2.8859	-8.8516	-0.2221
360	urn:mavedb:00000069-a-1	61	V	N	NV	1.1918031856753182	61	Q9BYF1	2.8859	-4.5298	-0.2259
361	urn:mavedb:00000069-a-1	63	A	N	NA	1.0778777415651368	63	Q9BYF1	2.9388	-4.2699	-0.1688
362	urn:mavedb:00000069-a-1	63	R	N	NR	1.1762017059496845	63	Q9BYF1	2.9388	-22.1426	-0.2151
363	urn:mavedb:00000069-a-1	63	D	N	ND	1.0861696214651964	63	Q9BYF1	2.9388	-5.8549	-0.17300000000000001
364	urn:mavedb:00000069-a-1	63	C	N	NC	1.0353007396466962	63	Q9BYF1	2.9388	-22.1426	-0.2341
365	urn:mavedb:00000069-a-1	63	Q	N	NQ	1.2000059465894606	63	Q9BYF1	2.9388	-6.2699	-0.1609
366	urn:mavedb:00000069-a-1	63	E	N	NE	1.0853718075305214	63	Q9BYF1	2.9388	-4.1544	-0.2085
367	urn:mavedb:00000069-a-1	63	G	N	NG	0.9165598014597408	63	Q9BYF1	2.9388	-6.5329	-0.2091
368	urn:mavedb:00000069-a-1	63	H	N	NH	0.9195507564996438	63	Q9BYF1	2.9388	-5.5329	-0.1753
369	urn:mavedb:00000069-a-1	63	I	N	NI	1.0066512767771993	63	Q9BYF1	2.9388	-4.8549	-0.2346
370	urn:mavedb:00000069-a-1	63	L	N	NL	1.1097571997676865	63	Q9BYF1	2.9388	-1.454	-0.243
371	urn:mavedb:00000069-a-1	63	K	N	NK	1.1387168436808766	63	Q9BYF1	2.9388	-6.8548	-0.17300000000000001
372	urn:mavedb:00000069-a-1	63	M	N	NM	1.1553032123597293	63	Q9BYF1	2.9388	-5.8549	-0.183
373	urn:mavedb:00000069-a-1	63	F	N	NF	1.0123043323963319	63	Q9BYF1	2.9388	-22.1426	-0.2436
374	urn:mavedb:00000069-a-1	63	P	N	NP	0.3233740814237124	63	Q9BYF1	2.9388	-22.1426	-0.3856
375	urn:mavedb:00000069-a-1	63	S	N	NS	0.7785139430208483	63	Q9BYF1	2.9388	-3.2402	-0.1294
376	urn:mavedb:00000069-a-1	63	T	N	NT	0.9620319827686318	63	Q9BYF1	2.9388	-5.2699	-0.1943
377	urn:mavedb:00000069-a-1	63	W	N	NW	1.02791531363644	63	Q9BYF1	2.9388	-22.1426	-0.2503
378	urn:mavedb:00000069-a-1	63	Y	N	NY	0.9555417617407982	63	Q9BYF1	2.9388	-22.1426	-0.2221
379	urn:mavedb:00000069-a-1	63	V	N	NV	1.0965807190458043	63	Q9BYF1	2.9388	-3.2402	-0.2259
380	urn:mavedb:00000069-a-1	64	A	N	NA	1.1947505802461758	64	Q9BYF1	2.4545	-4.2141	-0.1688
381	urn:mavedb:00000069-a-1	64	R	N	NR	1.1313773568893162	64	Q9BYF1	2.4545	-7.273	-0.2151
382	urn:mavedb:00000069-a-1	64	D	N	ND	1.073721988167851	64	Q9BYF1	2.4545	-4.4657	-0.17300000000000001
383	urn:mavedb:00000069-a-1	64	C	N	NC	1.0564389376979184	64	Q9BYF1	2.4545	-22.1457	-0.2341
384	urn:mavedb:00000069-a-1	64	Q	N	NQ	1.071019318348194	64	Q9BYF1	2.4545	-2.3986	-0.1609
385	urn:mavedb:00000069-a-1	64	E	N	NE	0.7040869930594345	64	Q9BYF1	2.4545	-0.9815	-0.2085
386	urn:mavedb:00000069-a-1	64	G	N	NG	1.0092766852516972	64	Q9BYF1	2.4545	-8.8578	-0.2091
387	urn:mavedb:00000069-a-1	64	H	N	NH	1.0927838986995912	64	Q9BYF1	2.4545	-6.0506	-0.1753
388	urn:mavedb:00000069-a-1	64	I	N	NI	1.1472861461390995	64	Q9BYF1	2.4545	-6.273	-0.2346
389	urn:mavedb:00000069-a-1	64	L	N	NL	0.9511015458729876	64	Q9BYF1	2.4545	-6.273	-0.243
390	urn:mavedb:00000069-a-1	64	K	N	NK	1.3137934855465594	64	Q9BYF1	2.4545	-4.4657	-0.17300000000000001
391	urn:mavedb:00000069-a-1	64	M	N	NM	1.003409941743651	64	Q9BYF1	2.4545	-8.8578	-0.183
392	urn:mavedb:00000069-a-1	64	F	N	NF	1.031480273237481	64	Q9BYF1	2.4545	-22.1457	-0.2436
393	urn:mavedb:00000069-a-1	64	P	N	NP	0.5977003595895932	64	Q9BYF1	2.4545	-22.1457	-0.3856
394	urn:mavedb:00000069-a-1	64	S	N	NS	1.050504863304218	64	Q9BYF1	2.4545	-6.0506	-0.1294
395	urn:mavedb:00000069-a-1	64	T	N	NT	1.1772833921996362	64	Q9BYF1	2.4545	-7.8579	-0.1943
396	urn:mavedb:00000069-a-1	64	W	N	NW	0.8545132286720054	64	Q9BYF1	2.4545	-22.1457	-0.2503
397	urn:mavedb:00000069-a-1	64	Y	N	NY	1.1335459780103536	64	Q9BYF1	2.4545	-7.273	-0.2221
398	urn:mavedb:00000069-a-1	64	V	N	NV	1.0347458331026842	64	Q9BYF1	2.4545	-5.688	-0.2259
399	urn:mavedb:00000069-a-1	90	A	N	NA	1.786401001441347	90	Q9BYF1	1.6235	-7.8856	-0.1688
400	urn:mavedb:00000069-a-1	90	R	N	NR	1.6903766549636983	90	Q9BYF1	1.6235	-8.8856	-0.2151
401	urn:mavedb:00000069-a-1	90	D	N	ND	1.71873685980817	90	Q9BYF1	1.6235	-0.8857	-0.17300000000000001
402	urn:mavedb:00000069-a-1	90	C	N	NC	1.7061278225713608	90	Q9BYF1	1.6235	-8.8856	-0.2341
403	urn:mavedb:00000069-a-1	90	Q	N	NQ	1.7947514664229365	90	Q9BYF1	1.6235	-7.8856	-0.1609
404	urn:mavedb:00000069-a-1	90	E	N	NE	1.8372568580436013	90	Q9BYF1	1.6235	-5.4263	-0.2085
405	urn:mavedb:00000069-a-1	90	G	N	NG	1.721739678781423	90	Q9BYF1	1.6235	-22.1734	-0.2091
406	urn:mavedb:00000069-a-1	90	H	N	NH	1.812049299090733	90	Q9BYF1	1.6235	-8.8856	-0.1753
407	urn:mavedb:00000069-a-1	90	I	N	NI	1.66848492245041	90	Q9BYF1	1.6235	-8.8856	-0.2346
408	urn:mavedb:00000069-a-1	90	L	N	NL	1.7240072432727582	90	Q9BYF1	1.6235	-22.1734	-0.243
409	urn:mavedb:00000069-a-1	90	K	N	NK	1.6454584508428907	90	Q9BYF1	1.6235	-6.0783	-0.17300000000000001
410	urn:mavedb:00000069-a-1	90	M	N	NM	1.7435728128788792	90	Q9BYF1	1.6235	-22.1734	-0.183
411	urn:mavedb:00000069-a-1	90	F	N	NF	1.5643907937113548	90	Q9BYF1	1.6235	-22.1734	-0.2436
412	urn:mavedb:00000069-a-1	90	P	N	NP	1.6010737560556625	90	Q9BYF1	1.6235	-7.8856	-0.3856
413	urn:mavedb:00000069-a-1	90	S	N	NS	1.772315456752339	90	Q9BYF1	1.6235	-5.1853	-0.1294
414	urn:mavedb:00000069-a-1	90	T	N	NT	1.792327383141164	90	Q9BYF1	1.6235	-7.8856	-0.1943
415	urn:mavedb:00000069-a-1	90	W	N	NW	1.5805271788270798	90	Q9BYF1	1.6235	-22.1734	-0.2503
416	urn:mavedb:00000069-a-1	90	Y	N	NY	1.5332031074299612	90	Q9BYF1	1.6235	-7.3007	-0.2221
417	urn:mavedb:00000069-a-1	90	V	N	NV	1.6440401759372383	90	Q9BYF1	1.6235	-22.1734	-0.2259
418	urn:mavedb:00000069-a-1	30	A	D	DA	0.5245863053400175	30	Q9BYF1	2.8861	-4.0937	-0.1947
419	urn:mavedb:00000069-a-1	30	R	D	DR	0.49785519087162633	30	Q9BYF1	2.8861	-4.6007	-0.3279
420	urn:mavedb:00000069-a-1	30	N	D	DN	0.5703233096397369	30	Q9BYF1	2.8861	-4.5267	-0.1511
421	urn:mavedb:00000069-a-1	30	C	D	DC	0.4014806676346825	30	Q9BYF1	2.8861	-22.1363	-0.249
422	urn:mavedb:00000069-a-1	30	Q	D	DQ	0.6272859865230054	30	Q9BYF1	2.8861	-3.0157	-0.23
423	urn:mavedb:00000069-a-1	30	E	D	DE	1.6857646462366347	30	Q9BYF1	2.8861	-1.4911	-0.1226
424	urn:mavedb:00000069-a-1	30	G	D	DG	0.47794386550165513	30	Q9BYF1	2.8861	-7.8486	-0.2093
425	urn:mavedb:00000069-a-1	30	H	D	DH	0.3840007952206377	30	Q9BYF1	2.8861	-22.1363	-0.2069
426	urn:mavedb:00000069-a-1	30	I	D	DI	1.4853874659268926	30	Q9BYF1	2.8861	-22.1363	-0.3156
427	urn:mavedb:00000069-a-1	30	L	D	DL	0.6778442887669769	30	Q9BYF1	2.8861	-6.5267	-0.3073
428	urn:mavedb:00000069-a-1	30	K	D	DK	0.47266900680547097	30	Q9BYF1	2.8861	-3.6392	-0.2873
429	urn:mavedb:00000069-a-1	30	M	D	DM	0.8253874221214621	30	Q9BYF1	2.8861	-6.8486	-0.2271
430	urn:mavedb:00000069-a-1	30	F	D	DF	0.08106802779517719	30	Q9BYF1	2.8861	-22.1363	-0.3258
431	urn:mavedb:00000069-a-1	30	P	D	DP	0.42555398146180223	30	Q9BYF1	2.8861	-22.1363	-0.374
432	urn:mavedb:00000069-a-1	30	S	D	DS	0.45994880163955565	30	Q9BYF1	2.8861	-3.8042	-0.2031
433	urn:mavedb:00000069-a-1	30	T	D	DT	1.1611780902416973	30	Q9BYF1	2.8861	-5.6787	-0.2424
434	urn:mavedb:00000069-a-1	30	W	D	DW	0.40501529843987516	30	Q9BYF1	2.8861	-7.2636	-0.3002
435	urn:mavedb:00000069-a-1	30	Y	D	DY	0.5582755500466515	30	Q9BYF1	2.8861	-22.1363	-0.2536
436	urn:mavedb:00000069-a-1	30	V	D	DV	1.37089172688846	30	Q9BYF1	2.8861	-7.8486	-0.2563
437	urn:mavedb:00000069-a-1	350	A	D	DA	0.8525873045892652	350	Q9BYF1	0.1123	-22.239	-0.1947
438	urn:mavedb:00000069-a-1	350	R	D	DR	0.684229753417794	350	Q9BYF1	0.1123	-22.239	-0.3279
439	urn:mavedb:00000069-a-1	350	N	D	DN	1.0187390479671903	350	Q9BYF1	0.1123	-7.3663	-0.1511
440	urn:mavedb:00000069-a-1	350	C	D	DC	0.7805515848853883	350	Q9BYF1	0.1123	-22.239	-0.249
441	urn:mavedb:00000069-a-1	350	Q	D	DQ	0.3980728430486372	350	Q9BYF1	0.1123	-22.239	-0.23
442	urn:mavedb:00000069-a-1	350	E	D	DE	1.035630149353714	350	Q9BYF1	0.1123	-7.9512	-0.1226
443	urn:mavedb:00000069-a-1	350	G	D	DG	0.85609551534709	350	Q9BYF1	0.1123	-22.239	-0.2093
444	urn:mavedb:00000069-a-1	350	H	D	DH	0.6522975032138917	350	Q9BYF1	0.1123	-22.239	-0.2069
445	urn:mavedb:00000069-a-1	350	I	D	DI	0.5864878332797767	350	Q9BYF1	0.1123	-22.239	-0.3156
446	urn:mavedb:00000069-a-1	350	L	D	DL	0.6194403940373131	350	Q9BYF1	0.1123	-22.239	-0.3073
447	urn:mavedb:00000069-a-1	350	K	D	DK	0.9614396242144763	350	Q9BYF1	0.1123	-22.239	-0.2873
448	urn:mavedb:00000069-a-1	350	M	D	DM	0.48704629209692474	350	Q9BYF1	0.1123	-22.239	-0.2271
449	urn:mavedb:00000069-a-1	350	F	D	DF	1.164443749439962	350	Q9BYF1	0.1123	-22.239	-0.3258
450	urn:mavedb:00000069-a-1	350	P	D	DP	0.8410827834263161	350	Q9BYF1	0.1123	-22.239	-0.374
451	urn:mavedb:00000069-a-1	350	S	D	DS	0.8444930890915456	350	Q9BYF1	0.1123	-22.239	-0.2031
452	urn:mavedb:00000069-a-1	350	T	D	DT	0.6029744604778962	350	Q9BYF1	0.1123	-22.239	-0.2424
453	urn:mavedb:00000069-a-1	350	W	D	DW	0.47903474522871425	350	Q9BYF1	0.1123	-22.239	-0.3002
454	urn:mavedb:00000069-a-1	350	Y	D	DY	0.7884369699258506	350	Q9BYF1	0.1123	-22.239	-0.2536
455	urn:mavedb:00000069-a-1	350	V	D	DV	0.5450548060331122	350	Q9BYF1	0.1123	-8.9511	-0.2563
456	urn:mavedb:00000069-a-1	355	A	D	DA	0.3894314713828835	355	Q9BYF1	0.1215	-8.957	-0.1947
457	urn:mavedb:00000069-a-1	355	R	D	DR	0.3195149149735804	355	Q9BYF1	0.1215	-22.2448	-0.3279
458	urn:mavedb:00000069-a-1	355	N	D	DN	0.7270056629749917	355	Q9BYF1	0.1215	-8.957	-0.1511
459	urn:mavedb:00000069-a-1	355	C	D	DC	0.3532206103139355	355	Q9BYF1	0.1215	-22.2448	-0.249
460	urn:mavedb:00000069-a-1	355	Q	D	DQ	0.3528095651611075	355	Q9BYF1	0.1215	-22.2448	-0.23
461	urn:mavedb:00000069-a-1	355	E	D	DE	0.501605208116138	355	Q9BYF1	0.1215	-7.957000000000001	-0.1226
462	urn:mavedb:00000069-a-1	355	G	D	DG	0.3488365636217464	355	Q9BYF1	0.1215	-8.957	-0.2093
463	urn:mavedb:00000069-a-1	355	H	D	DH	0.25530966261126087	355	Q9BYF1	0.1215	-22.2448	-0.2069
464	urn:mavedb:00000069-a-1	355	I	D	DI	0.23464606219659168	355	Q9BYF1	0.1215	-22.2448	-0.3156
465	urn:mavedb:00000069-a-1	355	L	D	DL	0.37042844962515575	355	Q9BYF1	0.1215	-22.2448	-0.3073
466	urn:mavedb:00000069-a-1	355	K	D	DK	0.09658165784062134	355	Q9BYF1	0.1215	-8.957	-0.2873
467	urn:mavedb:00000069-a-1	355	M	D	DM	0.36452399670998303	355	Q9BYF1	0.1215	-22.2448	-0.2271
468	urn:mavedb:00000069-a-1	355	F	D	DF	0.3520082610851527	355	Q9BYF1	0.1215	-22.2448	-0.3258
469	urn:mavedb:00000069-a-1	355	P	D	DP	0.2678983644376479	355	Q9BYF1	0.1215	-22.2448	-0.374
470	urn:mavedb:00000069-a-1	355	S	D	DS	0.32621905821447283	355	Q9BYF1	0.1215	-22.2448	-0.2031
471	urn:mavedb:00000069-a-1	355	T	D	DT	0.517855494692957	355	Q9BYF1	0.1215	-22.2448	-0.2424
472	urn:mavedb:00000069-a-1	355	W	D	DW	0.32934381983244865	355	Q9BYF1	0.1215	-22.2448	-0.3002
473	urn:mavedb:00000069-a-1	355	Y	D	DY	0.35845073632105384	355	Q9BYF1	0.1215	-22.2448	-0.2536
474	urn:mavedb:00000069-a-1	355	V	D	DV	0.44950224695033414	355	Q9BYF1	0.1215	-22.2448	-0.2563
475	urn:mavedb:00000069-a-1	367	A	D	DA	1.0051277296517993	367	Q9BYF1	1.3571	-22.2361	-0.1947
476	urn:mavedb:00000069-a-1	367	R	D	DR	1.0183536028770457	367	Q9BYF1	1.3571	-8.9482	-0.3279
477	urn:mavedb:00000069-a-1	367	N	D	DN	1.1228727956154372	367	Q9BYF1	1.3571	-7.3634	-0.1511
478	urn:mavedb:00000069-a-1	367	C	D	DC	1.1391461348038907	367	Q9BYF1	1.3571	-22.2361	-0.249
479	urn:mavedb:00000069-a-1	367	Q	D	DQ	0.9951463316133995	367	Q9BYF1	1.3571	-6.9483	-0.23
480	urn:mavedb:00000069-a-1	367	E	D	DE	1.045209767931379	367	Q9BYF1	1.3571	-1.341	-0.1226
481	urn:mavedb:00000069-a-1	367	G	D	DG	1.053060583418366	367	Q9BYF1	1.3571	-7.9483	-0.2093
482	urn:mavedb:00000069-a-1	367	H	D	DH	0.8130653269361258	367	Q9BYF1	1.3571	-6.9483	-0.2069
483	urn:mavedb:00000069-a-1	367	I	D	DI	0.9628881933067199	367	Q9BYF1	1.3571	-8.9482	-0.3156
484	urn:mavedb:00000069-a-1	367	L	D	DL	1.023958301873338	367	Q9BYF1	1.3571	-22.2361	-0.3073
485	urn:mavedb:00000069-a-1	367	K	D	DK	0.9708022262718126	367	Q9BYF1	1.3571	-8.9482	-0.2873
486	urn:mavedb:00000069-a-1	367	M	D	DM	0.9088204334727392	367	Q9BYF1	1.3571	-22.2361	-0.2271
487	urn:mavedb:00000069-a-1	367	F	D	DF	1.0800163882231928	367	Q9BYF1	1.3571	-22.2361	-0.3258
488	urn:mavedb:00000069-a-1	367	P	D	DP	0.9487550240330896	367	Q9BYF1	1.3571	-22.2361	-0.374
489	urn:mavedb:00000069-a-1	367	S	D	DS	1.0712405589957281	367	Q9BYF1	1.3571	-6.3634	-0.2031
490	urn:mavedb:00000069-a-1	367	T	D	DT	1.081269811298363	367	Q9BYF1	1.3571	-8.9482	-0.2424
491	urn:mavedb:00000069-a-1	367	W	D	DW	1.0175838763768303	367	Q9BYF1	1.3571	-22.2361	-0.3002
492	urn:mavedb:00000069-a-1	367	Y	D	DY	0.9734784213584797	367	Q9BYF1	1.3571	-22.2361	-0.2536
493	urn:mavedb:00000069-a-1	367	V	D	DV	1.08626396105523	367	Q9BYF1	1.3571	-8.9482	-0.2563
494	urn:mavedb:00000069-a-1	382	A	D	DA	1.0978694500052602	382	Q9BYF1	1.9496	-22.2361	-0.1947
495	urn:mavedb:00000069-a-1	382	R	D	DR	0.7293353734058864	382	Q9BYF1	1.9496	-22.2361	-0.3279
496	urn:mavedb:00000069-a-1	382	N	D	DN	0.9109899602775732	382	Q9BYF1	1.9496	-8.9482	-0.1511
497	urn:mavedb:00000069-a-1	382	C	D	DC	0.9846359761827108	382	Q9BYF1	1.9496	-22.2361	-0.249
498	urn:mavedb:00000069-a-1	382	Q	D	DQ	1.2020291114468553	382	Q9BYF1	1.9496	-2.7784	-0.23
499	urn:mavedb:00000069-a-1	382	E	D	DE	1.0706757972036693	382	Q9BYF1	1.9496	-22.2361	-0.1226
500	urn:mavedb:00000069-a-1	382	G	D	DG	0.8994467658921359	382	Q9BYF1	1.9496	-22.2361	-0.2093
501	urn:mavedb:00000069-a-1	382	H	D	DH	1.0857153352672855	382	Q9BYF1	1.9496	-8.9482	-0.2069
502	urn:mavedb:00000069-a-1	382	I	D	DI	1.3988368810455636	382	Q9BYF1	1.9496	-22.2361	-0.3156
503	urn:mavedb:00000069-a-1	382	L	D	DL	0.7681050135378775	382	Q9BYF1	1.9496	-22.2361	-0.3073
504	urn:mavedb:00000069-a-1	382	K	D	DK	0.6618193553462985	382	Q9BYF1	1.9496	-22.2361	-0.2873
505	urn:mavedb:00000069-a-1	382	M	D	DM	0.9918416977475184	382	Q9BYF1	1.9496	-22.2361	-0.2271
506	urn:mavedb:00000069-a-1	382	F	D	DF	1.1511496968778887	382	Q9BYF1	1.9496	-1.3785	-0.3258
507	urn:mavedb:00000069-a-1	382	P	D	DP	0.6444493520403789	382	Q9BYF1	1.9496	-22.2361	-0.374
508	urn:mavedb:00000069-a-1	382	S	D	DS	1.113471758854819	382	Q9BYF1	1.9496	-22.2361	-0.2031
509	urn:mavedb:00000069-a-1	382	T	D	DT	1.0707609406197705	382	Q9BYF1	1.9496	-22.2361	-0.2424
510	urn:mavedb:00000069-a-1	382	W	D	DW	0.4832655388359598	382	Q9BYF1	1.9496	-22.2361	-0.3002
511	urn:mavedb:00000069-a-1	382	Y	D	DY	0.9095239815306027	382	Q9BYF1	1.9496	-2.1802	-0.2536
512	urn:mavedb:00000069-a-1	382	V	D	DV	1.3272937087471246	382	Q9BYF1	1.9496	-22.2361	-0.2563
513	urn:mavedb:00000069-a-1	38	A	D	DA	0.41078644713558066	38	Q9BYF1	3.1593	-5.145	-0.1947
514	urn:mavedb:00000069-a-1	38	R	D	DR	0.290580362471876	38	Q9BYF1	3.1593	-5.145	-0.3279
515	urn:mavedb:00000069-a-1	38	N	D	DN	0.6268828444164265	38	Q9BYF1	3.1593	-4.4532	-0.1511
516	urn:mavedb:00000069-a-1	38	C	D	DC	0.2956680982059572	38	Q9BYF1	3.1593	-22.1332	-0.249
517	urn:mavedb:00000069-a-1	38	Q	D	DQ	0.5251242466061662	38	Q9BYF1	3.1593	-3.4532	-0.23
518	urn:mavedb:00000069-a-1	38	E	D	DE	0.712101536549913	38	Q9BYF1	3.1593	-2.7794	-0.1226
519	urn:mavedb:00000069-a-1	38	G	D	DG	0.5387065777962462	38	Q9BYF1	3.1593	-5.0381	-0.2093
520	urn:mavedb:00000069-a-1	38	H	D	DH	0.4060480042014236	38	Q9BYF1	3.1593	-7.2605	-0.2069
521	urn:mavedb:00000069-a-1	38	I	D	DI	0.3726625736338326	38	Q9BYF1	3.1593	-4.9386	-0.3156
522	urn:mavedb:00000069-a-1	38	L	D	DL	0.4221353180356303	38	Q9BYF1	3.1593	-5.8455	-0.3073
523	urn:mavedb:00000069-a-1	38	K	D	DK	0.3847805004235644	38	Q9BYF1	3.1593	-4.8455	-0.2873
524	urn:mavedb:00000069-a-1	38	M	D	DM	0.5355718253398456	38	Q9BYF1	3.1593	-7.2605	-0.2271
525	urn:mavedb:00000069-a-1	38	F	D	DF	0.3398790008875173	38	Q9BYF1	3.1593	-7.8454	-0.3258
526	urn:mavedb:00000069-a-1	38	P	D	DP	0.25872068982705476	38	Q9BYF1	3.1593	-7.8454	-0.374
527	urn:mavedb:00000069-a-1	38	S	D	DS	0.3869426660941909	38	Q9BYF1	3.1593	-6.0381	-0.2031
528	urn:mavedb:00000069-a-1	38	T	D	DT	0.4497479232313595	38	Q9BYF1	3.1593	-5.5236	-0.2424
529	urn:mavedb:00000069-a-1	38	W	D	DW	0.27793499630279583	38	Q9BYF1	3.1593	-22.1332	-0.3002
530	urn:mavedb:00000069-a-1	38	Y	D	DY	0.2427659411323868	38	Q9BYF1	3.1593	-8.8454	-0.2536
531	urn:mavedb:00000069-a-1	38	V	D	DV	0.4115723027480236	38	Q9BYF1	3.1593	-1.7059	-0.2563
532	urn:mavedb:00000069-a-1	509	A	D	DA	0.8571104078290734	509	Q9BYF1	1.7905	-8.9394	-0.1947
533	urn:mavedb:00000069-a-1	509	R	D	DR	0.70426972469117	509	Q9BYF1	1.7905	-22.2273	-0.3279
534	urn:mavedb:00000069-a-1	509	N	D	DN	0.8760126029335723	509	Q9BYF1	1.7905	-1.5133	-0.1511
535	urn:mavedb:00000069-a-1	509	C	D	DC	0.6089387523484934	509	Q9BYF1	1.7905	-22.2273	-0.249
536	urn:mavedb:00000069-a-1	509	Q	D	DQ	0.6234310119879998	509	Q9BYF1	1.7905	-8.9394	-0.23
537	urn:mavedb:00000069-a-1	509	E	D	DE	0.9874307051270476	509	Q9BYF1	1.7905	-22.2273	-0.1226
538	urn:mavedb:00000069-a-1	509	G	D	DG	1.0676475473186025	509	Q9BYF1	1.7905	-7.3546	-0.2093
539	urn:mavedb:00000069-a-1	509	H	D	DH	1.0077054509154009	509	Q9BYF1	1.7905	-22.2273	-0.2069
540	urn:mavedb:00000069-a-1	509	I	D	DI	0.6091743546389836	509	Q9BYF1	1.7905	-22.2273	-0.3156
541	urn:mavedb:00000069-a-1	509	L	D	DL	0.46771276227520464	509	Q9BYF1	1.7905	-22.2273	-0.3073
542	urn:mavedb:00000069-a-1	509	K	D	DK	0.8955098946189229	509	Q9BYF1	1.7905	-22.2273	-0.2873
543	urn:mavedb:00000069-a-1	509	M	D	DM	0.4782001797093298	509	Q9BYF1	1.7905	-7.3546	-0.2271
544	urn:mavedb:00000069-a-1	509	F	D	DF	0.4620107679684594	509	Q9BYF1	1.7905	-22.2273	-0.3258
545	urn:mavedb:00000069-a-1	509	P	D	DP	0.49457995374883956	509	Q9BYF1	1.7905	-22.2273	-0.374
546	urn:mavedb:00000069-a-1	509	S	D	DS	0.8867034047362867	509	Q9BYF1	1.7905	-2.5997	-0.2031
547	urn:mavedb:00000069-a-1	509	T	D	DT	0.8601036726997604	509	Q9BYF1	1.7905	-22.2273	-0.2424
548	urn:mavedb:00000069-a-1	509	W	D	DW	0.4670885945179897	509	Q9BYF1	1.7905	-22.2273	-0.3002
549	urn:mavedb:00000069-a-1	509	Y	D	DY	0.7174560522709759	509	Q9BYF1	1.7905	-22.2273	-0.2536
550	urn:mavedb:00000069-a-1	509	V	D	DV	0.5646905699539552	509	Q9BYF1	1.7905	-4.6916	-0.2563
551	urn:mavedb:00000069-a-1	67	A	D	DA	1.0041096556651978	67	Q9BYF1	2.9135	-1.9747	-0.1947
552	urn:mavedb:00000069-a-1	67	R	D	DR	1.1409651246734416	67	Q9BYF1	2.9135	-6.2352	-0.3279
553	urn:mavedb:00000069-a-1	67	N	D	DN	1.1633518002718874	67	Q9BYF1	2.9135	-5.3607	-0.1511
554	urn:mavedb:00000069-a-1	67	C	D	DC	1.0293883348427737	67	Q9BYF1	2.9135	-22.1079	-0.249
555	urn:mavedb:00000069-a-1	67	Q	D	DQ	0.9822349122517287	67	Q9BYF1	2.9135	-4.3607	-0.23
556	urn:mavedb:00000069-a-1	67	E	D	DE	0.9711771058001174	67	Q9BYF1	2.9135	-4.8202	-0.1226
557	urn:mavedb:00000069-a-1	67	G	D	DG	0.9180176100249438	67	Q9BYF1	2.9135	-6.4982	-0.2093
558	urn:mavedb:00000069-a-1	67	H	D	DH	0.9614553555449868	67	Q9BYF1	2.9135	-8.82	-0.2069
559	urn:mavedb:00000069-a-1	67	I	D	DI	1.1113168136340188	67	Q9BYF1	2.9135	-4.6503	-0.3156
560	urn:mavedb:00000069-a-1	67	L	D	DL	1.1315523802455116	67	Q9BYF1	2.9135	-1.4539	-0.3073
561	urn:mavedb:00000069-a-1	67	K	D	DK	1.0740069850592364	67	Q9BYF1	2.9135	-5.8202	-0.2873
562	urn:mavedb:00000069-a-1	67	M	D	DM	1.1172593382298366	67	Q9BYF1	2.9135	-3.9133	-0.2271
563	urn:mavedb:00000069-a-1	67	F	D	DF	1.031060287959291	67	Q9BYF1	2.9135	-7.2352	-0.3258
564	urn:mavedb:00000069-a-1	67	P	D	DP	0.4813036782090149	67	Q9BYF1	2.9135	-8.82	-0.374
565	urn:mavedb:00000069-a-1	67	S	D	DS	1.0243133501477097	67	Q9BYF1	2.9135	-5.2352	-0.2031
566	urn:mavedb:00000069-a-1	67	T	D	DT	1.1478721601123243	67	Q9BYF1	2.9135	-5.0128	-0.2424
567	urn:mavedb:00000069-a-1	67	W	D	DW	1.1502281458609678	67	Q9BYF1	2.9135	-22.1079	-0.3002
568	urn:mavedb:00000069-a-1	67	Y	D	DY	1.101079154725154	67	Q9BYF1	2.9135	-22.1079	-0.2536
569	urn:mavedb:00000069-a-1	67	V	D	DV	0.9834644111912536	67	Q9BYF1	2.9135	-4.8202	-0.2563
570	urn:mavedb:00000069-a-1	102	A	Q	QA	1.0434986113665743	102	Q9BYF1	2.6437	-7.2823	-0.1308
571	urn:mavedb:00000069-a-1	102	R	Q	QR	0.8647814265792605	102	Q9BYF1	2.6437	-8.8671	-0.1723
572	urn:mavedb:00000069-a-1	102	N	Q	QN	1.0490310880355938	102	Q9BYF1	2.6437	-3.9604	-0.1513
573	urn:mavedb:00000069-a-1	102	D	Q	QD	1.0502207019791738	102	Q9BYF1	2.6437	-1.0031	-0.2441
574	urn:mavedb:00000069-a-1	102	C	Q	QC	0.9954422683260328	102	Q9BYF1	2.6437	-22.155	-0.1913
575	urn:mavedb:00000069-a-1	102	E	Q	QE	1.071251315283039	102	Q9BYF1	2.6437	-4.1124	-0.1375
576	urn:mavedb:00000069-a-1	102	G	Q	QG	1.0822817056598417	102	Q9BYF1	2.6437	-6.8672	-0.2233
577	urn:mavedb:00000069-a-1	102	H	Q	QH	1.0783641794629075	102	Q9BYF1	2.6437	-6.5453	-0.1322
578	urn:mavedb:00000069-a-1	102	I	Q	QI	1.044842370295121	102	Q9BYF1	2.6437	-4.6974	-0.1774
579	urn:mavedb:00000069-a-1	102	L	Q	QL	0.9525931040069816	102	Q9BYF1	2.6437	-6.5453	-0.1556
580	urn:mavedb:00000069-a-1	102	K	Q	QK	0.9710173398823154	102	Q9BYF1	2.6437	-6.8672	-0.1742
581	urn:mavedb:00000069-a-1	102	M	Q	QM	0.848619638568739	102	Q9BYF1	2.6437	-8.8671	-0.1176
582	urn:mavedb:00000069-a-1	102	F	Q	QF	0.958399555343146	102	Q9BYF1	2.6437	-7.2823	-0.2018
583	urn:mavedb:00000069-a-1	102	P	Q	QP	1.3569782376995145	102	Q9BYF1	2.6437	-22.155	-0.3581
584	urn:mavedb:00000069-a-1	102	S	Q	QS	0.9874832001779811	102	Q9BYF1	2.6437	-5.6973	-0.1549
585	urn:mavedb:00000069-a-1	102	T	Q	QT	1.1788590840883413	102	Q9BYF1	2.6437	-3.5454	-0.1679
586	urn:mavedb:00000069-a-1	102	W	Q	QW	1.1616043358999422	102	Q9BYF1	2.6437	-22.155	-0.201
587	urn:mavedb:00000069-a-1	102	Y	Q	QY	0.7424512575142863	102	Q9BYF1	2.6437	-6.5453	-0.2048
588	urn:mavedb:00000069-a-1	102	V	Q	QV	1.0372658309204073	102	Q9BYF1	2.6437	-3.9131	-0.1775
589	urn:mavedb:00000069-a-1	24	A	Q	QA	0.4472900418379424	24	Q9BYF1	3.0164	-5.3121	-0.1308
590	urn:mavedb:00000069-a-1	24	R	Q	QR	0.5272066138184146	24	Q9BYF1	3.0164	-3.9641	-0.1723
591	urn:mavedb:00000069-a-1	24	N	Q	QN	0.30275566961139166	24	Q9BYF1	3.0164	-5.9641	-0.1513
592	urn:mavedb:00000069-a-1	24	D	Q	QD	0.29894667849305034	24	Q9BYF1	3.0164	-3.3121	-0.2441
593	urn:mavedb:00000069-a-1	24	C	Q	QC	0.4740319943973421	24	Q9BYF1	3.0164	-22.0592	-0.1913
594	urn:mavedb:00000069-a-1	24	E	Q	QE	0.7328183502699607	24	Q9BYF1	3.0164	-1.8646	-0.1375
595	urn:mavedb:00000069-a-1	24	G	Q	QG	0.46796164268421503	24	Q9BYF1	3.0164	-3.0436	-0.2233
596	urn:mavedb:00000069-a-1	24	H	Q	QH	0.6214355597063619	24	Q9BYF1	3.0164	-7.1865	-0.1322
597	urn:mavedb:00000069-a-1	24	I	Q	QI	0.3452238583785966	24	Q9BYF1	3.0164	-8.7714	-0.1774
598	urn:mavedb:00000069-a-1	24	L	Q	QL	0.6078064174739284	24	Q9BYF1	3.0164	-4.7715	-0.1556
599	urn:mavedb:00000069-a-1	24	K	Q	QK	0.5235578689524081	24	Q9BYF1	3.0164	-4.0166	-0.1742
600	urn:mavedb:00000069-a-1	24	M	Q	QM	0.6403117619106399	24	Q9BYF1	3.0164	-7.7714	-0.1176
601	urn:mavedb:00000069-a-1	24	F	Q	QF	0.2892847694406985	24	Q9BYF1	3.0164	-8.7714	-0.2018
602	urn:mavedb:00000069-a-1	24	P	Q	QP	0.9544163100630858	24	Q9BYF1	3.0164	-8.7714	-0.3581
603	urn:mavedb:00000069-a-1	24	S	Q	QS	0.45481277865097147	24	Q9BYF1	3.0164	-6.7715	-0.1549
604	urn:mavedb:00000069-a-1	24	T	Q	QT	1.4713985519307493	24	Q9BYF1	3.0164	-6.7715	-0.1679
605	urn:mavedb:00000069-a-1	24	W	Q	QW	0.661239812554965	24	Q9BYF1	3.0164	-22.0592	-0.201
606	urn:mavedb:00000069-a-1	24	Y	Q	QY	-0.013038993576705682	24	Q9BYF1	3.0164	-22.0592	-0.2048
607	urn:mavedb:00000069-a-1	24	V	Q	QV	0.436639187657447	24	Q9BYF1	3.0164	-5.3121	-0.1775
608	urn:mavedb:00000069-a-1	325	A	Q	QA	0.9252689392487711	325	Q9BYF1	2.5377	-6.1468	-0.1308
609	urn:mavedb:00000069-a-1	325	R	Q	QR	0.9001725563154848	325	Q9BYF1	2.5377	-7.9541	-0.1723
610	urn:mavedb:00000069-a-1	325	N	Q	QN	0.859299766786782	325	Q9BYF1	2.5377	-7.9541	-0.1513
611	urn:mavedb:00000069-a-1	325	D	Q	QD	0.8096586937475245	325	Q9BYF1	2.5377	-2.6504	-0.2441
612	urn:mavedb:00000069-a-1	325	C	Q	QC	0.8251459404523883	325	Q9BYF1	2.5377	-22.2419	-0.1913
613	urn:mavedb:00000069-a-1	325	E	Q	QE	1.0213237785791345	325	Q9BYF1	2.5377	-2.5966	-0.1375
614	urn:mavedb:00000069-a-1	325	G	Q	QG	1.0866797358401645	325	Q9BYF1	2.5377	-22.2419	-0.2233
615	urn:mavedb:00000069-a-1	325	H	Q	QH	1.108707335006331	325	Q9BYF1	2.5377	-22.2419	-0.1322
616	urn:mavedb:00000069-a-1	325	I	Q	QI	0.9949717467909462	325	Q9BYF1	2.5377	-22.2419	-0.1774
617	urn:mavedb:00000069-a-1	325	L	Q	QL	0.9409917064404273	325	Q9BYF1	2.5377	-8.9541	-0.1556
618	urn:mavedb:00000069-a-1	325	K	Q	QK	1.0235232055344332	325	Q9BYF1	2.5377	-4.3692	-0.1742
619	urn:mavedb:00000069-a-1	325	M	Q	QM	0.7660797480034754	325	Q9BYF1	2.5377	-8.9541	-0.1176
620	urn:mavedb:00000069-a-1	325	F	Q	QF	0.9707749225647209	325	Q9BYF1	2.5377	-5.2538	-0.2018
621	urn:mavedb:00000069-a-1	325	P	Q	QP	1.8281572971247542	325	Q9BYF1	2.5377	-1.4228	-0.3581
622	urn:mavedb:00000069-a-1	325	S	Q	QS	0.9037251589136349	325	Q9BYF1	2.5377	-6.1468	-0.1549
623	urn:mavedb:00000069-a-1	325	T	Q	QT	1.1145200392313694	325	Q9BYF1	2.5377	-6.9542	-0.1679
624	urn:mavedb:00000069-a-1	325	W	Q	QW	0.6217872910355611	325	Q9BYF1	2.5377	-22.2419	-0.201
625	urn:mavedb:00000069-a-1	325	Y	Q	QY	1.1095432562796732	325	Q9BYF1	2.5377	-8.9541	-0.2048
626	urn:mavedb:00000069-a-1	325	V	Q	QV	1.0535425992719263	325	Q9BYF1	2.5377	-8.9541	-0.1775
627	urn:mavedb:00000069-a-1	388	A	Q	QA	0.8333304086513744	388	Q9BYF1	1.2329	-22.2332	-0.1308
628	urn:mavedb:00000069-a-1	388	R	Q	QR	0.7321139483672743	388	Q9BYF1	1.2329	-6.6235	-0.1723
629	urn:mavedb:00000069-a-1	388	N	Q	QN	0.9036462567001651	388	Q9BYF1	1.2329	-22.2332	-0.1513
630	urn:mavedb:00000069-a-1	388	D	Q	QD	0.2829865800463034	388	Q9BYF1	1.2329	-22.2332	-0.2441
631	urn:mavedb:00000069-a-1	388	C	Q	QC	1.0613429571594184	388	Q9BYF1	1.2329	-22.2332	-0.1913
632	urn:mavedb:00000069-a-1	388	E	Q	QE	0.6047353842549446	388	Q9BYF1	1.2329	-22.2332	-0.1375
633	urn:mavedb:00000069-a-1	388	G	Q	QG	0.7069997527537173	388	Q9BYF1	1.2329	-22.2332	-0.2233
634	urn:mavedb:00000069-a-1	388	H	Q	QH	1.0379274400502885	388	Q9BYF1	1.2329	-5.1381	-0.1322
635	urn:mavedb:00000069-a-1	388	I	Q	QI	0.5833070115577764	388	Q9BYF1	1.2329	-22.2332	-0.1774
636	urn:mavedb:00000069-a-1	388	L	Q	QL	0.6750423822223699	388	Q9BYF1	1.2329	-1.3986	-0.1556
637	urn:mavedb:00000069-a-1	388	K	Q	QK	0.6894803872823234	388	Q9BYF1	1.2329	-7.9454	-0.1742
638	urn:mavedb:00000069-a-1	388	M	Q	QM	0.7582297095017935	388	Q9BYF1	1.2329	-22.2332	-0.1176
639	urn:mavedb:00000069-a-1	388	F	Q	QF	0.4562311474960349	388	Q9BYF1	1.2329	-22.2332	-0.2018
640	urn:mavedb:00000069-a-1	388	P	Q	QP	-0.0023183178426602336	388	Q9BYF1	1.2329	-22.2332	-0.3581
641	urn:mavedb:00000069-a-1	388	S	Q	QS	0.6863748711079176	388	Q9BYF1	1.2329	-22.2332	-0.1549
642	urn:mavedb:00000069-a-1	388	T	Q	QT	0.8895448176725452	388	Q9BYF1	1.2329	-22.2332	-0.1679
643	urn:mavedb:00000069-a-1	388	W	Q	QW	0.5854983643682496	388	Q9BYF1	1.2329	-22.2332	-0.201
644	urn:mavedb:00000069-a-1	388	Y	Q	QY	0.2895881938885001	388	Q9BYF1	1.2329	-22.2332	-0.2048
645	urn:mavedb:00000069-a-1	388	V	Q	QV	0.8143903354383504	388	Q9BYF1	1.2329	-22.2332	-0.1775
646	urn:mavedb:00000069-a-1	42	A	Q	QA	0.5408940296490674	42	Q9BYF1	2.7413	-2.5298	-0.1308
647	urn:mavedb:00000069-a-1	42	R	Q	QR	1.2505965003158244	42	Q9BYF1	2.7413	-5.3923	-0.1723
648	urn:mavedb:00000069-a-1	42	N	Q	QN	0.5691828753001541	42	Q9BYF1	2.7413	-4.7643	-0.1513
649	urn:mavedb:00000069-a-1	42	D	Q	QD	0.3510462284746233	42	Q9BYF1	2.7413	-4.7643	-0.2441
650	urn:mavedb:00000069-a-1	42	C	Q	QC	1.8552787087212959	42	Q9BYF1	2.7413	-22.1395	-0.1913
651	urn:mavedb:00000069-a-1	42	E	Q	QE	0.5371529666133383	42	Q9BYF1	2.7413	-1.8745	-0.1375
652	urn:mavedb:00000069-a-1	42	G	Q	QG	0.8023230286569198	42	Q9BYF1	2.7413	-22.1395	-0.2233
653	urn:mavedb:00000069-a-1	42	H	Q	QH	1.4184151970461694	42	Q9BYF1	2.7413	-7.2667	-0.1322
654	urn:mavedb:00000069-a-1	42	I	Q	QI	1.5124278927616155	42	Q9BYF1	2.7413	-22.1395	-0.1774
655	urn:mavedb:00000069-a-1	42	L	Q	QL	1.8216708957003458	42	Q9BYF1	2.7413	-4.9449	-0.1556
656	urn:mavedb:00000069-a-1	42	K	Q	QK	1.5181631162997116	42	Q9BYF1	2.7413	-4.0444	-0.1742
657	urn:mavedb:00000069-a-1	42	M	Q	QM	1.7430419912312587	42	Q9BYF1	2.7413	-8.8516	-0.1176
658	urn:mavedb:00000069-a-1	42	F	Q	QF	0.4882666603354401	42	Q9BYF1	2.7413	-5.1513	-0.2018
659	urn:mavedb:00000069-a-1	42	P	Q	QP	0.41183408596738036	42	Q9BYF1	2.7413	-22.1395	-0.3581
660	urn:mavedb:00000069-a-1	42	S	Q	QS	0.6686411634678517	42	Q9BYF1	2.7413	-7.8517	-0.1549
661	urn:mavedb:00000069-a-1	42	T	Q	QT	1.118134291253595	42	Q9BYF1	2.7413	-6.8517	-0.1679
662	urn:mavedb:00000069-a-1	42	W	Q	QW	0.2700568832514857	42	Q9BYF1	2.7413	-22.1395	-0.201
663	urn:mavedb:00000069-a-1	42	Y	Q	QY	0.34751810840475816	42	Q9BYF1	2.7413	-6.2668	-0.2048
664	urn:mavedb:00000069-a-1	42	V	Q	QV	1.5742094687631205	42	Q9BYF1	2.7413	-22.1395	-0.1775
665	urn:mavedb:00000069-a-1	442	A	Q	QA	0.9131620063666149	442	Q9BYF1	1.8293	-22.2302	-0.1308
666	urn:mavedb:00000069-a-1	442	R	Q	QR	0.9676725851981081	442	Q9BYF1	1.8293	-8.9424	-0.1723
667	urn:mavedb:00000069-a-1	442	N	Q	QN	0.7402934394255298	442	Q9BYF1	1.8293	-8.9424	-0.1513
668	urn:mavedb:00000069-a-1	442	D	Q	QD	0.9954090865887701	442	Q9BYF1	1.8293	-22.2302	-0.2441
669	urn:mavedb:00000069-a-1	442	C	Q	QC	0.8850163766665478	442	Q9BYF1	1.8293	-22.2302	-0.1913
670	urn:mavedb:00000069-a-1	442	E	Q	QE	1.0475627783327086	442	Q9BYF1	1.8293	-22.2302	-0.1375
671	urn:mavedb:00000069-a-1	442	G	Q	QG	0.976598467128122	442	Q9BYF1	1.8293	-22.2302	-0.2233
672	urn:mavedb:00000069-a-1	442	H	Q	QH	0.9631062316241524	442	Q9BYF1	1.8293	-22.2302	-0.1322
673	urn:mavedb:00000069-a-1	442	I	Q	QI	0.4956363746420801	442	Q9BYF1	1.8293	-3.1612	-0.1774
674	urn:mavedb:00000069-a-1	442	L	Q	QL	0.6959813508136945	442	Q9BYF1	1.8293	-8.9424	-0.1556
675	urn:mavedb:00000069-a-1	442	K	Q	QK	1.0156674959090026	442	Q9BYF1	1.8293	-6.9425	-0.1742
676	urn:mavedb:00000069-a-1	442	M	Q	QM	0.801867314340242	442	Q9BYF1	1.8293	-1.3205	-0.1176
677	urn:mavedb:00000069-a-1	442	F	Q	QF	0.7291317611555677	442	Q9BYF1	1.8293	-8.9424	-0.2018
678	urn:mavedb:00000069-a-1	442	P	Q	QP	0.5613120970140939	442	Q9BYF1	1.8293	-22.2302	-0.3581
679	urn:mavedb:00000069-a-1	442	S	Q	QS	0.8177353398785361	442	Q9BYF1	1.8293	-22.2302	-0.1549
680	urn:mavedb:00000069-a-1	442	T	Q	QT	0.9880875634996915	442	Q9BYF1	1.8293	-4.9425	-0.1679
681	urn:mavedb:00000069-a-1	442	W	Q	QW	0.6553388529273683	442	Q9BYF1	1.8293	-22.2302	-0.201
682	urn:mavedb:00000069-a-1	442	Y	Q	QY	0.7089418410074128	442	Q9BYF1	1.8293	-22.2302	-0.2048
683	urn:mavedb:00000069-a-1	442	V	Q	QV	0.6608550508103614	442	Q9BYF1	1.8293	-5.3575	-0.1775
684	urn:mavedb:00000069-a-1	60	A	Q	QA	1.067344272394776	60	Q9BYF1	2.6860000000000004	-4.7643	-0.1308
685	urn:mavedb:00000069-a-1	60	R	Q	QR	1.1806418734244652	60	Q9BYF1	2.6860000000000004	-3.5298	-0.1723
686	urn:mavedb:00000069-a-1	60	N	Q	QN	1.0279794919334353	60	Q9BYF1	2.6860000000000004	-4.4594	-0.1513
687	urn:mavedb:00000069-a-1	60	D	Q	QD	1.0147702563217902	60	Q9BYF1	2.6860000000000004	-2.9691	-0.2441
688	urn:mavedb:00000069-a-1	60	C	Q	QC	1.055189222158104	60	Q9BYF1	2.6860000000000004	-22.1395	-0.1913
689	urn:mavedb:00000069-a-1	60	E	Q	QE	1.064054429716176	60	Q9BYF1	2.6860000000000004	-3.3282	-0.1375
690	urn:mavedb:00000069-a-1	60	G	Q	QG	1.001725793733402	60	Q9BYF1	2.6860000000000004	-8.8516	-0.2233
691	urn:mavedb:00000069-a-1	60	H	Q	QH	1.006861190609069	60	Q9BYF1	2.6860000000000004	-8.8516	-0.1322
692	urn:mavedb:00000069-a-1	60	I	Q	QI	1.1136004865619218	60	Q9BYF1	2.6860000000000004	-7.8517	-0.1774
693	urn:mavedb:00000069-a-1	60	L	Q	QL	1.132423657945993	60	Q9BYF1	2.6860000000000004	-8.8516	-0.1556
694	urn:mavedb:00000069-a-1	60	K	Q	QK	1.1745149595483553	60	Q9BYF1	2.6860000000000004	-2.0573	-0.1742
695	urn:mavedb:00000069-a-1	60	M	Q	QM	1.0274115857930168	60	Q9BYF1	2.6860000000000004	-6.0444	-0.1176
696	urn:mavedb:00000069-a-1	60	F	Q	QF	1.0509395736974716	60	Q9BYF1	2.6860000000000004	-22.1395	-0.2018
697	urn:mavedb:00000069-a-1	60	P	Q	QP	0.6241085798806503	60	Q9BYF1	2.6860000000000004	-22.1395	-0.3581
698	urn:mavedb:00000069-a-1	60	S	Q	QS	0.8987888036190433	60	Q9BYF1	2.6860000000000004	-8.8516	-0.1549
699	urn:mavedb:00000069-a-1	60	T	Q	QT	0.5977892147361116	60	Q9BYF1	2.6860000000000004	-7.8517	-0.1679
700	urn:mavedb:00000069-a-1	60	W	Q	QW	1.0348634566320252	60	Q9BYF1	2.6860000000000004	-7.8517	-0.201
701	urn:mavedb:00000069-a-1	60	Y	Q	QY	1.0696994480470938	60	Q9BYF1	2.6860000000000004	-22.1395	-0.2048
702	urn:mavedb:00000069-a-1	60	V	Q	QV	1.152339645827088	60	Q9BYF1	2.6860000000000004	-22.1395	-0.1775
703	urn:mavedb:00000069-a-1	76	A	Q	QA	1.1336081380333338	76	Q9BYF1	3.1257	-2.4243	-0.1308
704	urn:mavedb:00000069-a-1	76	R	Q	QR	1.453084125533739	76	Q9BYF1	3.1257	-7.8672	-0.1723
705	urn:mavedb:00000069-a-1	76	N	Q	QN	0.5273861461165211	76	Q9BYF1	3.1257	-7.2823	-0.1513
706	urn:mavedb:00000069-a-1	76	D	Q	QD	1.1526369372449137	76	Q9BYF1	3.1257	-8.8671	-0.2441
707	urn:mavedb:00000069-a-1	76	C	Q	QC	1.2653162842055812	76	Q9BYF1	3.1257	-22.155	-0.1913
708	urn:mavedb:00000069-a-1	76	E	Q	QE	1.0292058862278604	76	Q9BYF1	3.1257	-5.8673	-0.1375
709	urn:mavedb:00000069-a-1	76	G	Q	QG	0.5473259507097241	76	Q9BYF1	3.1257	-22.155	-0.2233
710	urn:mavedb:00000069-a-1	76	H	Q	QH	0.9858062823560939	76	Q9BYF1	3.1257	-7.8672	-0.1322
711	urn:mavedb:00000069-a-1	76	I	Q	QI	1.5786072482885234	76	Q9BYF1	3.1257	-6.8672	-0.1774
712	urn:mavedb:00000069-a-1	76	L	Q	QL	1.1725262201141113	76	Q9BYF1	3.1257	-6.8672	-0.1556
713	urn:mavedb:00000069-a-1	76	K	Q	QK	1.2971134096831825	76	Q9BYF1	3.1257	-4.3437	-0.1742
714	urn:mavedb:00000069-a-1	76	M	Q	QM	1.538478798396367	76	Q9BYF1	3.1257	-3.4410000000000003	-0.1176
715	urn:mavedb:00000069-a-1	76	F	Q	QF	1.3890865054891697	76	Q9BYF1	3.1257	-3.6578	-0.2018
716	urn:mavedb:00000069-a-1	76	P	Q	QP	0.6245921076043827	76	Q9BYF1	3.1257	-22.155	-0.3581
717	urn:mavedb:00000069-a-1	76	S	Q	QS	1.1217209605971443	76	Q9BYF1	3.1257	-6.0599	-0.1549
718	urn:mavedb:00000069-a-1	76	T	Q	QT	1.6189455039897178	76	Q9BYF1	3.1257	-6.5453	-0.1679
719	urn:mavedb:00000069-a-1	76	W	Q	QW	0.9277154741996294	76	Q9BYF1	3.1257	-4.0599	-0.201
720	urn:mavedb:00000069-a-1	76	Y	Q	QY	1.4630526627124065	76	Q9BYF1	3.1257	-1.9131	-0.2048
721	urn:mavedb:00000069-a-1	76	V	Q	QV	1.6043823238403925	76	Q9BYF1	3.1257	-4.7798	-0.1775
722	urn:mavedb:00000069-a-1	89	A	Q	QA	1.1738023470115233	89	Q9BYF1	2.5421	-6.8796	-0.1308
723	urn:mavedb:00000069-a-1	89	R	Q	QR	1.2262675638668703	89	Q9BYF1	2.5421	-5.5576	-0.1723
724	urn:mavedb:00000069-a-1	89	N	Q	QN	1.254598704127218	89	Q9BYF1	2.5421	-4.4873	-0.1513
725	urn:mavedb:00000069-a-1	89	D	Q	QD	1.5816070737858041	89	Q9BYF1	2.5421	-6.8796	-0.2441
726	urn:mavedb:00000069-a-1	89	C	Q	QC	1.1940454250303167	89	Q9BYF1	2.5421	-22.1673	-0.1913
727	urn:mavedb:00000069-a-1	89	E	Q	QE	1.4001210819379775	89	Q9BYF1	2.5421	-6.0722	-0.1375
728	urn:mavedb:00000069-a-1	89	G	Q	QG	1.1832705363676852	89	Q9BYF1	2.5421	-22.1673	-0.2233
729	urn:mavedb:00000069-a-1	89	H	Q	QH	1.1056938195253925	89	Q9BYF1	2.5421	-5.8796	-0.1322
730	urn:mavedb:00000069-a-1	89	I	Q	QI	1.4798948352996764	89	Q9BYF1	2.5421	-22.1673	-0.1774
731	urn:mavedb:00000069-a-1	89	L	Q	QL	1.0413504476123872	89	Q9BYF1	2.5421	-5.4201	-0.1556
732	urn:mavedb:00000069-a-1	89	K	Q	QK	1.225285563063617	89	Q9BYF1	2.5421	-3.4533	-0.1742
733	urn:mavedb:00000069-a-1	89	M	Q	QM	0.937009415387017	89	Q9BYF1	2.5421	-6.5576	-0.1176
734	urn:mavedb:00000069-a-1	89	F	Q	QF	1.1022768303781991	89	Q9BYF1	2.5421	-6.2946	-0.2018
735	urn:mavedb:00000069-a-1	89	P	Q	QP	1.7470414517721293	89	Q9BYF1	2.5421	-6.8796	-0.3581
736	urn:mavedb:00000069-a-1	89	S	Q	QS	1.059236874366007	89	Q9BYF1	2.5421	-3.0722	-0.1549
737	urn:mavedb:00000069-a-1	89	T	Q	QT	1.1079645674690528	89	Q9BYF1	2.5421	-2.9727	-0.1679
738	urn:mavedb:00000069-a-1	89	W	Q	QW	1.0325556313871005	89	Q9BYF1	2.5421	-22.1673	-0.201
739	urn:mavedb:00000069-a-1	89	Y	Q	QY	1.1664643705918987	89	Q9BYF1	2.5421	-8.8794	-0.2048
740	urn:mavedb:00000069-a-1	89	V	Q	QV	1.0960669157136096	89	Q9BYF1	2.5421	-22.1673	-0.1775
741	urn:mavedb:00000069-a-1	96	A	Q	QA	0.7212057051444383	96	Q9BYF1	2.1657	-8.8825	-0.1308
742	urn:mavedb:00000069-a-1	96	R	Q	QR	0.7124353548170149	96	Q9BYF1	2.1657	-6.8826	-0.1723
743	urn:mavedb:00000069-a-1	96	N	Q	QN	0.4334622078625916	96	Q9BYF1	2.1657	-22.1704	-0.1513
744	urn:mavedb:00000069-a-1	96	D	Q	QD	0.5299873481876696	96	Q9BYF1	2.1657	-7.8826	-0.2441
745	urn:mavedb:00000069-a-1	96	C	Q	QC	0.6027263742839073	96	Q9BYF1	2.1657	-22.1704	-0.1913
746	urn:mavedb:00000069-a-1	96	E	Q	QE	0.955719661560717	96	Q9BYF1	2.1657	-5.7127	-0.1375
747	urn:mavedb:00000069-a-1	96	G	Q	QG	0.6167216304638033	96	Q9BYF1	2.1657	-22.1704	-0.2233
748	urn:mavedb:00000069-a-1	96	H	Q	QH	0.6916798260736884	96	Q9BYF1	2.1657	-22.1704	-0.1322
749	urn:mavedb:00000069-a-1	96	I	Q	QI	0.6003424742969115	96	Q9BYF1	2.1657	-1.683	-0.1774
750	urn:mavedb:00000069-a-1	96	L	Q	QL	0.6741146094798887	96	Q9BYF1	2.1657	-3.7534	-0.1556
751	urn:mavedb:00000069-a-1	96	K	Q	QK	0.6956698242040499	96	Q9BYF1	2.1657	-22.1704	-0.1742
752	urn:mavedb:00000069-a-1	96	M	Q	QM	0.8016928490770393	96	Q9BYF1	2.1657	-3.3281	-0.1176
753	urn:mavedb:00000069-a-1	96	F	Q	QF	0.27732399789215134	96	Q9BYF1	2.1657	-8.8825	-0.2018
754	urn:mavedb:00000069-a-1	96	P	Q	QP	1.3445239152269077	96	Q9BYF1	2.1657	-22.1704	-0.3581
755	urn:mavedb:00000069-a-1	96	S	Q	QS	0.6412376491228353	96	Q9BYF1	2.1657	-7.8826	-0.1549
756	urn:mavedb:00000069-a-1	96	T	Q	QT	0.5648245016347523	96	Q9BYF1	2.1657	-7.8826	-0.1679
757	urn:mavedb:00000069-a-1	96	W	Q	QW	0.5993406034354072	96	Q9BYF1	2.1657	-6.5607	-0.201
758	urn:mavedb:00000069-a-1	96	Y	Q	QY	0.6121639756493543	96	Q9BYF1	2.1657	-22.1704	-0.2048
759	urn:mavedb:00000069-a-1	96	V	Q	QV	0.6581522203797814	96	Q9BYF1	2.1657	-5.2977	-0.1775
760	urn:mavedb:00000069-a-1	98	A	Q	QA	1.003963516056014	98	Q9BYF1	3.0979	-6.3007	-0.1308
761	urn:mavedb:00000069-a-1	98	R	Q	QR	1.0037508330341347	98	Q9BYF1	3.0979	-3.9315	-0.1723
762	urn:mavedb:00000069-a-1	98	N	Q	QN	1.0286767577369949	98	Q9BYF1	3.0979	-5.4263	-0.1513
763	urn:mavedb:00000069-a-1	98	D	Q	QD	1.1308276072743813	98	Q9BYF1	3.0979	-6.3007	-0.2441
764	urn:mavedb:00000069-a-1	98	C	Q	QC	1.2097395050435535	98	Q9BYF1	3.0979	-22.1734	-0.1913
765	urn:mavedb:00000069-a-1	98	E	Q	QE	1.1715810050553537	98	Q9BYF1	3.0979	-4.5638	-0.1375
766	urn:mavedb:00000069-a-1	98	G	Q	QG	1.0954925070781627	98	Q9BYF1	3.0979	-4.1853	-0.2233
767	urn:mavedb:00000069-a-1	98	H	Q	QH	1.0269195928848047	98	Q9BYF1	3.0979	-4.9788	-0.1322
768	urn:mavedb:00000069-a-1	98	I	Q	QI	1.144144462991758	98	Q9BYF1	3.0979	-3.3311	-0.1774
769	urn:mavedb:00000069-a-1	98	L	Q	QL	1.1074322457873267	98	Q9BYF1	3.0979	-6.8857	-0.1556
770	urn:mavedb:00000069-a-1	98	K	Q	QK	0.9990314893156924	98	Q9BYF1	3.0979	-1.686	-0.1742
771	urn:mavedb:00000069-a-1	98	M	Q	QM	1.2174178011765433	98	Q9BYF1	3.0979	-6.8857	-0.1176
772	urn:mavedb:00000069-a-1	98	F	Q	QF	0.7599121559651646	98	Q9BYF1	3.0979	-8.8856	-0.2018
773	urn:mavedb:00000069-a-1	98	P	Q	QP	0.4185167434520797	98	Q9BYF1	3.0979	-22.1734	-0.3581
774	urn:mavedb:00000069-a-1	98	S	Q	QS	1.1792940536764613	98	Q9BYF1	3.0979	-3.3938	-0.1549
775	urn:mavedb:00000069-a-1	98	T	Q	QT	1.1860928304613343	98	Q9BYF1	3.0979	-6.3007	-0.1679
776	urn:mavedb:00000069-a-1	98	W	Q	QW	1.0926923945216083	98	Q9BYF1	3.0979	-7.8856	-0.201
777	urn:mavedb:00000069-a-1	98	Y	Q	QY	0.9046910786980433	98	Q9BYF1	3.0979	-6.3007	-0.2048
778	urn:mavedb:00000069-a-1	98	V	Q	QV	1.1936876423250156	98	Q9BYF1	3.0979	-22.1734	-0.1775
779	urn:mavedb:00000069-a-1	22	A	E	EA	0.5955592066819846	22	Q9BYF1	0.9852	-22.0592	-0.158
780	urn:mavedb:00000069-a-1	22	R	E	ER	0.48913345471384995	22	Q9BYF1	0.9852	-22.0592	-0.266
781	urn:mavedb:00000069-a-1	22	N	E	EN	0.5116792957370198	22	Q9BYF1	0.9852	-7.7714	-0.1923
782	urn:mavedb:00000069-a-1	22	D	E	ED	1.1099469507859472	22	Q9BYF1	0.9852	-5.6016	-0.1131
783	urn:mavedb:00000069-a-1	22	C	E	EC	0.7321232149583092	22	Q9BYF1	0.9852	-22.0592	-0.2488
784	urn:mavedb:00000069-a-1	22	Q	E	EQ	1.1622933651498697	22	Q9BYF1	0.9852	-5.4496	-0.122
785	urn:mavedb:00000069-a-1	22	G	E	EG	0.8392637712330455	22	Q9BYF1	0.9852	-8.7714	-0.1917
786	urn:mavedb:00000069-a-1	22	H	E	EH	0.7238552015118003	22	Q9BYF1	0.9852	-22.0592	-0.2081
787	urn:mavedb:00000069-a-1	22	I	E	EI	0.6941411396266435	22	Q9BYF1	0.9852	-8.7714	-0.2265
788	urn:mavedb:00000069-a-1	22	L	E	EL	0.9380992318158291	22	Q9BYF1	0.9852	-6.7715	-0.2293
789	urn:mavedb:00000069-a-1	22	K	E	EK	0.7462246962361905	22	Q9BYF1	0.9852	-7.1865	-0.1868
790	urn:mavedb:00000069-a-1	22	M	E	EM	0.6695451800269685	22	Q9BYF1	0.9852	-22.0592	-0.1623
791	urn:mavedb:00000069-a-1	22	F	E	EF	0.8255246454272396	22	Q9BYF1	0.9852	-22.0592	-0.2195
792	urn:mavedb:00000069-a-1	22	P	E	EP	0.5694485892920638	22	Q9BYF1	0.9852	-8.7714	-0.3635
793	urn:mavedb:00000069-a-1	22	S	E	ES	0.718394730075625	22	Q9BYF1	0.9852	-8.7714	-0.1756
794	urn:mavedb:00000069-a-1	22	T	E	ET	1.2650326060617187	22	Q9BYF1	0.9852	-3.5236	-0.1964
795	urn:mavedb:00000069-a-1	22	W	E	EW	0.5127919192165497	22	Q9BYF1	0.9852	-22.0592	-0.2327
796	urn:mavedb:00000069-a-1	22	Y	E	EY	0.8156911194085674	22	Q9BYF1	0.9852	-22.0592	-0.2206
797	urn:mavedb:00000069-a-1	22	V	E	EV	0.6560767721722313	22	Q9BYF1	0.9852	-22.0592	-0.1753
798	urn:mavedb:00000069-a-1	23	A	E	EA	0.9877519494466537	23	Q9BYF1	3.1664	-1.9707	-0.158
799	urn:mavedb:00000069-a-1	23	R	E	ER	1.0704823723603678	23	Q9BYF1	3.1664	-6.778	-0.266
800	urn:mavedb:00000069-a-1	23	N	E	EN	1.2097805652559912	23	Q9BYF1	3.1664	-4.2545	-0.1923
801	urn:mavedb:00000069-a-1	23	D	E	ED	1.0899766281696612	23	Q9BYF1	3.1664	-3.9707	-0.1131
802	urn:mavedb:00000069-a-1	23	C	E	EC	1.2614078394176849	23	Q9BYF1	3.1664	-8.7779	-0.2488
803	urn:mavedb:00000069-a-1	23	Q	E	EQ	1.2707474904438025	23	Q9BYF1	3.1664	-3.1931	-0.122
804	urn:mavedb:00000069-a-1	23	G	E	EG	1.1784186899861544	23	Q9BYF1	3.1664	-7.1931	-0.1917
805	urn:mavedb:00000069-a-1	23	H	E	EH	1.0675735948281402	23	Q9BYF1	3.1664	-8.7779	-0.2081
806	urn:mavedb:00000069-a-1	23	I	E	EI	0.8501346986354106	23	Q9BYF1	3.1664	-22.0658	-0.2265
807	urn:mavedb:00000069-a-1	23	L	E	EL	1.0743939811235184	23	Q9BYF1	3.1664	-3.7337	-0.2293
808	urn:mavedb:00000069-a-1	23	K	E	EK	1.1941046011660366	23	Q9BYF1	3.1664	-5.9707	-0.1868
809	urn:mavedb:00000069-a-1	23	M	E	EM	1.2541574660685675	23	Q9BYF1	3.1664	-22.0658	-0.1623
810	urn:mavedb:00000069-a-1	23	F	E	EF	1.5591856678731364	23	Q9BYF1	3.1664	-8.7779	-0.2195
811	urn:mavedb:00000069-a-1	23	P	E	EP	0.8781440283926839	23	Q9BYF1	3.1664	-7.1931	-0.3635
812	urn:mavedb:00000069-a-1	23	S	E	ES	1.1463999627860895	23	Q9BYF1	3.1664	-4.4561	-0.1756
813	urn:mavedb:00000069-a-1	23	T	E	ET	1.2568974434683962	23	Q9BYF1	3.1664	-3.3858	-0.1964
814	urn:mavedb:00000069-a-1	23	W	E	EW	1.0840421419108233	23	Q9BYF1	3.1664	-22.0658	-0.2327
815	urn:mavedb:00000069-a-1	23	Y	E	EY	0.9570782820936473	23	Q9BYF1	3.1664	-22.0658	-0.2206
816	urn:mavedb:00000069-a-1	23	V	E	EV	1.013244848387002	23	Q9BYF1	3.1664	-3.9201	-0.1753
817	urn:mavedb:00000069-a-1	329	A	E	EA	1.1042356892888725	329	Q9BYF1	2.7037	-3.8667	-0.158
818	urn:mavedb:00000069-a-1	329	R	E	ER	0.8584467429971386	329	Q9BYF1	2.7037	-7.3692	-0.266
819	urn:mavedb:00000069-a-1	329	N	E	EN	0.6726816526083759	329	Q9BYF1	2.7037	-1.4785	-0.1923
820	urn:mavedb:00000069-a-1	329	D	E	ED	1.102754806237786	329	Q9BYF1	2.7037	-2.7254	-0.1131
821	urn:mavedb:00000069-a-1	329	C	E	EC	0.9078078108186327	329	Q9BYF1	2.7037	-22.2419	-0.2488
822	urn:mavedb:00000069-a-1	329	Q	E	EQ	1.009038379393944	329	Q9BYF1	2.7037	-5.0473	-0.122
823	urn:mavedb:00000069-a-1	329	G	E	EG	0.8482388395091197	329	Q9BYF1	2.7037	-8.9541	-0.1917
824	urn:mavedb:00000069-a-1	329	H	E	EH	0.6016987214738421	329	Q9BYF1	2.7037	-22.2419	-0.2081
825	urn:mavedb:00000069-a-1	329	I	E	EI	0.8205773234929716	329	Q9BYF1	2.7037	-8.9541	-0.2265
826	urn:mavedb:00000069-a-1	329	L	E	EL	0.9693853003780549	329	Q9BYF1	2.7037	-8.9541	-0.2293
827	urn:mavedb:00000069-a-1	329	K	E	EK	1.0303416778330374	329	Q9BYF1	2.7037	-3.4623	-0.1868
828	urn:mavedb:00000069-a-1	329	M	E	EM	0.9089532417760169	329	Q9BYF1	2.7037	-22.2419	-0.1623
829	urn:mavedb:00000069-a-1	329	F	E	EF	0.8236165403173622	329	Q9BYF1	2.7037	-22.2419	-0.2195
830	urn:mavedb:00000069-a-1	329	P	E	EP	0.8287622146440432	329	Q9BYF1	2.7037	-22.2419	-0.3635
831	urn:mavedb:00000069-a-1	329	S	E	ES	0.8579616930654044	329	Q9BYF1	2.7037	-4.8667	-0.1756
832	urn:mavedb:00000069-a-1	329	T	E	ET	0.8410704049986475	329	Q9BYF1	2.7037	-4.0	-0.1964
833	urn:mavedb:00000069-a-1	329	W	E	EW	0.7145915440233506	329	Q9BYF1	2.7037	-22.2419	-0.2327
834	urn:mavedb:00000069-a-1	329	Y	E	EY	0.6640663235842856	329	Q9BYF1	2.7037	-22.2419	-0.2206
835	urn:mavedb:00000069-a-1	329	V	E	EV	0.9088282684990638	329	Q9BYF1	2.7037	-6.6322	-0.1753
836	urn:mavedb:00000069-a-1	35	A	E	EA	1.175910035464694	35	Q9BYF1	2.8731	-6.0444	-0.158
837	urn:mavedb:00000069-a-1	35	R	E	ER	0.5268083351364369	35	Q9BYF1	2.8731	-2.8745	-0.266
838	urn:mavedb:00000069-a-1	35	N	E	EN	0.818420304563416	35	Q9BYF1	2.8731	-4.4594	-0.1923
839	urn:mavedb:00000069-a-1	35	D	E	ED	1.423677401189749	35	Q9BYF1	2.8731	-5.0444	-0.1131
840	urn:mavedb:00000069-a-1	35	C	E	EC	1.537004163589622	35	Q9BYF1	2.8731	-22.1395	-0.2488
841	urn:mavedb:00000069-a-1	35	Q	E	EQ	1.0958100285804036	35	Q9BYF1	2.8731	-4.8517	-0.122
842	urn:mavedb:00000069-a-1	35	G	E	EG	0.9690477933035501	35	Q9BYF1	2.8731	-8.8516	-0.1917
843	urn:mavedb:00000069-a-1	35	H	E	EH	0.7004665918262815	35	Q9BYF1	2.8731	-22.1395	-0.2081
844	urn:mavedb:00000069-a-1	35	I	E	EI	0.7893041115954167	35	Q9BYF1	2.8731	-6.2668	-0.2265
845	urn:mavedb:00000069-a-1	35	L	E	EL	0.8551883400565458	35	Q9BYF1	2.8731	-5.6818	-0.2293
846	urn:mavedb:00000069-a-1	35	K	E	EK	0.6406470966924458	35	Q9BYF1	2.8731	-4.1513	-0.1868
847	urn:mavedb:00000069-a-1	35	M	E	EM	1.311189803444992	35	Q9BYF1	2.8731	-7.2667	-0.1623
848	urn:mavedb:00000069-a-1	35	F	E	EF	0.4686018602969614	35	Q9BYF1	2.8731	-22.1395	-0.2195
849	urn:mavedb:00000069-a-1	35	P	E	EP	0.41494384559623854	35	Q9BYF1	2.8731	-22.1395	-0.3635
850	urn:mavedb:00000069-a-1	35	S	E	ES	0.325076479898856	35	Q9BYF1	2.8731	-3.7643	-0.1756
851	urn:mavedb:00000069-a-1	35	T	E	ET	0.32746655696397264	35	Q9BYF1	2.8731	-1.5208	-0.1964
852	urn:mavedb:00000069-a-1	35	W	E	EW	0.7108268284822036	35	Q9BYF1	2.8731	-22.1395	-0.2327
853	urn:mavedb:00000069-a-1	35	Y	E	EY	0.4794727727169642	35	Q9BYF1	2.8731	-22.1395	-0.2206
854	urn:mavedb:00000069-a-1	35	V	E	EV	1.5225276991054892	35	Q9BYF1	2.8731	-5.8517	-0.1753
855	urn:mavedb:00000069-a-1	37	A	E	EA	0.6267262703410725	37	Q9BYF1	2.22	-6.5267	-0.158
856	urn:mavedb:00000069-a-1	37	R	E	ER	0.4154299065377757	37	Q9BYF1	2.22	-6.2636	-0.266
857	urn:mavedb:00000069-a-1	37	N	E	EN	0.3867467201687981	37	Q9BYF1	2.22	-7.8486	-0.1923
858	urn:mavedb:00000069-a-1	37	D	E	ED	0.4968651123277805	37	Q9BYF1	2.22	-6.5267	-0.1131
859	urn:mavedb:00000069-a-1	37	C	E	EC	0.14268333688208823	37	Q9BYF1	2.22	-8.8485	-0.2488
860	urn:mavedb:00000069-a-1	37	Q	E	EQ	0.6883094178397645	37	Q9BYF1	2.22	-2.5267	-0.122
861	urn:mavedb:00000069-a-1	37	G	E	EG	0.5084797454629463	37	Q9BYF1	2.22	-5.2637	-0.1917
862	urn:mavedb:00000069-a-1	37	H	E	EH	0.37879672848560475	37	Q9BYF1	2.22	-8.8485	-0.2081
863	urn:mavedb:00000069-a-1	37	I	E	EI	0.1758545261123049	37	Q9BYF1	2.22	-22.1363	-0.2265
864	urn:mavedb:00000069-a-1	37	L	E	EL	0.6644758902776093	37	Q9BYF1	2.22	-5.5267	-0.2293
865	urn:mavedb:00000069-a-1	37	K	E	EK	0.5954802466365966	37	Q9BYF1	2.22	-6.8486	-0.1868
866	urn:mavedb:00000069-a-1	37	M	E	EM	0.644841050169221	37	Q9BYF1	2.22	-7.2636	-0.1623
867	urn:mavedb:00000069-a-1	37	F	E	EF	0.22811281631916203	37	Q9BYF1	2.22	-22.1363	-0.2195
868	urn:mavedb:00000069-a-1	37	P	E	EP	0.7157228842188876	37	Q9BYF1	2.22	-6.8486	-0.3635
869	urn:mavedb:00000069-a-1	37	S	E	ES	0.44485241989437063	37	Q9BYF1	2.22	-3.7612	-0.1756
870	urn:mavedb:00000069-a-1	37	T	E	ET	0.6596251981372645	37	Q9BYF1	2.22	-3.4911	-0.1964
871	urn:mavedb:00000069-a-1	37	W	E	EW	0.4670885345885407	37	Q9BYF1	2.22	-22.1363	-0.2327
872	urn:mavedb:00000069-a-1	37	Y	E	EY	0.37693729387905617	37	Q9BYF1	2.22	-22.1363	-0.2206
873	urn:mavedb:00000069-a-1	37	V	E	EV	0.5514001984084564	37	Q9BYF1	2.22	-22.1363	-0.1753
874	urn:mavedb:00000069-a-1	398	A	E	EA	0.8395241336749928	398	Q9BYF1	1.2488	-8.9482	-0.158
875	urn:mavedb:00000069-a-1	398	R	E	ER	1.0071855550056081	398	Q9BYF1	1.2488	-8.9482	-0.266
876	urn:mavedb:00000069-a-1	398	N	E	EN	1.0432769041682808	398	Q9BYF1	1.2488	-7.9483	-0.1923
877	urn:mavedb:00000069-a-1	398	D	E	ED	1.0590494369241208	398	Q9BYF1	1.2488	-5.9484	-0.1131
878	urn:mavedb:00000069-a-1	398	C	E	EC	1.0296065181894725	398	Q9BYF1	1.2488	-22.2361	-0.2488
879	urn:mavedb:00000069-a-1	398	Q	E	EQ	1.086837060831513	398	Q9BYF1	1.2488	-22.2361	-0.122
880	urn:mavedb:00000069-a-1	398	G	E	EG	1.0110656939162035	398	Q9BYF1	1.2488	-7.3634	-0.1917
881	urn:mavedb:00000069-a-1	398	H	E	EH	0.7587063017402292	398	Q9BYF1	1.2488	-22.2361	-0.2081
882	urn:mavedb:00000069-a-1	398	I	E	EI	0.8619951100814883	398	Q9BYF1	1.2488	-22.2361	-0.2265
883	urn:mavedb:00000069-a-1	398	L	E	EL	0.9336430774114384	398	Q9BYF1	1.2488	-22.2361	-0.2293
884	urn:mavedb:00000069-a-1	398	K	E	EK	1.0616666406075943	398	Q9BYF1	1.2488	-22.2361	-0.1868
885	urn:mavedb:00000069-a-1	398	M	E	EM	0.9704883663090753	398	Q9BYF1	1.2488	-22.2361	-0.1623
886	urn:mavedb:00000069-a-1	398	F	E	EF	0.9774076345470659	398	Q9BYF1	1.2488	-22.2361	-0.2195
887	urn:mavedb:00000069-a-1	398	P	E	EP	0.9553618183266723	398	Q9BYF1	1.2488	-0.7986	-0.3635
888	urn:mavedb:00000069-a-1	398	S	E	ES	0.9699966842848794	398	Q9BYF1	1.2488	-7.9483	-0.1756
889	urn:mavedb:00000069-a-1	398	T	E	ET	0.9201247516218934	398	Q9BYF1	1.2488	-8.9482	-0.1964
890	urn:mavedb:00000069-a-1	398	W	E	EW	0.9467017106176643	398	Q9BYF1	1.2488	-22.2361	-0.2327
891	urn:mavedb:00000069-a-1	398	Y	E	EY	0.9358413379898382	398	Q9BYF1	1.2488	-22.2361	-0.2206
892	urn:mavedb:00000069-a-1	398	V	E	EV	0.828809181802611	398	Q9BYF1	1.2488	-22.2361	-0.1753
893	urn:mavedb:00000069-a-1	402	A	E	EA	1.0670980300801056	402	Q9BYF1	0.0001	-22.2361	-0.158
894	urn:mavedb:00000069-a-1	402	R	E	ER	0.8410104021361803	402	Q9BYF1	0.0001	-22.2361	-0.266
895	urn:mavedb:00000069-a-1	402	N	E	EN	0.9152287183587527	402	Q9BYF1	0.0001	-22.2361	-0.1923
896	urn:mavedb:00000069-a-1	402	D	E	ED	0.8905027908120304	402	Q9BYF1	0.0001	-22.2361	-0.1131
897	urn:mavedb:00000069-a-1	402	C	E	EC	0.8961758771003371	402	Q9BYF1	0.0001	-22.2361	-0.2488
898	urn:mavedb:00000069-a-1	402	Q	E	EQ	1.011137528949413	402	Q9BYF1	0.0001	-22.2361	-0.122
899	urn:mavedb:00000069-a-1	402	G	E	EG	1.0153412654592489	402	Q9BYF1	0.0001	-22.2361	-0.1917
900	urn:mavedb:00000069-a-1	402	H	E	EH	1.0051461437240896	402	Q9BYF1	0.0001	-22.2361	-0.2081
901	urn:mavedb:00000069-a-1	402	I	E	EI	0.8186038121316912	402	Q9BYF1	0.0001	-22.2361	-0.2265
902	urn:mavedb:00000069-a-1	402	L	E	EL	0.9556242645155576	402	Q9BYF1	0.0001	-22.2361	-0.2293
903	urn:mavedb:00000069-a-1	402	K	E	EK	1.0877003819987123	402	Q9BYF1	0.0001	-22.2361	-0.1868
904	urn:mavedb:00000069-a-1	402	M	E	EM	1.0030855730022268	402	Q9BYF1	0.0001	-22.2361	-0.1623
905	urn:mavedb:00000069-a-1	402	F	E	EF	1.0711285054591908	402	Q9BYF1	0.0001	-22.2361	-0.2195
906	urn:mavedb:00000069-a-1	402	P	E	EP	0.9828881787528533	402	Q9BYF1	0.0001	-22.2361	-0.3635
907	urn:mavedb:00000069-a-1	402	S	E	ES	1.0229761218810325	402	Q9BYF1	0.0001	-22.2361	-0.1756
908	urn:mavedb:00000069-a-1	402	T	E	ET	0.9002982527910623	402	Q9BYF1	0.0001	-22.2361	-0.1964
909	urn:mavedb:00000069-a-1	402	W	E	EW	0.9633813197804578	402	Q9BYF1	0.0001	-22.2361	-0.2327
910	urn:mavedb:00000069-a-1	402	Y	E	EY	0.861664648462819	402	Q9BYF1	0.0001	-22.2361	-0.2206
911	urn:mavedb:00000069-a-1	402	V	E	EV	1.0266930553729303	402	Q9BYF1	0.0001	-22.2361	-0.1753
912	urn:mavedb:00000069-a-1	406	A	E	EA	1.1746877520308159	406	Q9BYF1	1.2119	-7.9483	-0.158
913	urn:mavedb:00000069-a-1	406	R	E	ER	0.9347595835701382	406	Q9BYF1	1.2119	-22.2361	-0.266
914	urn:mavedb:00000069-a-1	406	N	E	EN	0.9835502159288233	406	Q9BYF1	1.2119	-22.2361	-0.1923
915	urn:mavedb:00000069-a-1	406	D	E	ED	1.0180909667118074	406	Q9BYF1	1.2119	-0.8609	-0.1131
916	urn:mavedb:00000069-a-1	406	C	E	EC	0.9518393232348803	406	Q9BYF1	1.2119	-22.2361	-0.2488
917	urn:mavedb:00000069-a-1	406	Q	E	EQ	1.180344344236551	406	Q9BYF1	1.2119	-22.2361	-0.122
918	urn:mavedb:00000069-a-1	406	G	E	EG	1.1256674453030777	406	Q9BYF1	1.2119	-22.2361	-0.1917
919	urn:mavedb:00000069-a-1	406	H	E	EH	0.9327281978905917	406	Q9BYF1	1.2119	-22.2361	-0.2081
920	urn:mavedb:00000069-a-1	406	I	E	EI	0.9264111434548032	406	Q9BYF1	1.2119	-22.2361	-0.2265
921	urn:mavedb:00000069-a-1	406	L	E	EL	1.0363126146809278	406	Q9BYF1	1.2119	-8.9482	-0.2293
922	urn:mavedb:00000069-a-1	406	K	E	EK	1.0451281957111374	406	Q9BYF1	1.2119	-22.2361	-0.1868
923	urn:mavedb:00000069-a-1	406	M	E	EM	0.9766975532803316	406	Q9BYF1	1.2119	-22.2361	-0.1623
924	urn:mavedb:00000069-a-1	406	F	E	EF	0.9186821907565484	406	Q9BYF1	1.2119	-22.2361	-0.2195
925	urn:mavedb:00000069-a-1	406	P	E	EP	1.0498269084171512	406	Q9BYF1	1.2119	-22.2361	-0.3635
926	urn:mavedb:00000069-a-1	406	S	E	ES	1.1866545965300666	406	Q9BYF1	1.2119	-4.9484	-0.1756
927	urn:mavedb:00000069-a-1	406	T	E	ET	1.0356073061955033	406	Q9BYF1	1.2119	-22.2361	-0.1964
928	urn:mavedb:00000069-a-1	406	W	E	EW	0.882717117287577	406	Q9BYF1	1.2119	-22.2361	-0.2327
929	urn:mavedb:00000069-a-1	406	Y	E	EY	0.9788259352223813	406	Q9BYF1	1.2119	-22.2361	-0.2206
930	urn:mavedb:00000069-a-1	406	V	E	EV	0.9439293952872132	406	Q9BYF1	1.2119	-22.2361	-0.1753
931	urn:mavedb:00000069-a-1	56	A	E	EA	1.0963824394676718	56	Q9BYF1	2.7025	-4.1062	-0.158
932	urn:mavedb:00000069-a-1	56	R	E	ER	0.8901735138487421	56	Q9BYF1	2.7025	-6.0537	-0.266
933	urn:mavedb:00000069-a-1	56	N	E	EN	0.9221709160533604	56	Q9BYF1	2.7025	-5.6912	-0.1923
934	urn:mavedb:00000069-a-1	56	D	E	ED	0.9443133497821402	56	Q9BYF1	2.7025	-2.0537	-0.1131
935	urn:mavedb:00000069-a-1	56	C	E	EC	0.8624583877942638	56	Q9BYF1	2.7025	-22.1488	-0.2488
936	urn:mavedb:00000069-a-1	56	Q	E	EQ	0.9864686346111415	56	Q9BYF1	2.7025	-4.1606	-0.122
937	urn:mavedb:00000069-a-1	56	G	E	EG	0.7725251259222335	56	Q9BYF1	2.7025	-8.8609	-0.1917
938	urn:mavedb:00000069-a-1	56	H	E	EH	0.7652021501433138	56	Q9BYF1	2.7025	-22.1488	-0.2081
939	urn:mavedb:00000069-a-1	56	I	E	EI	0.9012909285273996	56	Q9BYF1	2.7025	-6.5391	-0.2265
940	urn:mavedb:00000069-a-1	56	L	E	EL	1.0032928852967202	56	Q9BYF1	2.7025	-6.5391	-0.2293
941	urn:mavedb:00000069-a-1	56	K	E	EK	1.1297944411048417	56	Q9BYF1	2.7025	-3.1062	-0.1868
942	urn:mavedb:00000069-a-1	56	M	E	EM	1.096940796749351	56	Q9BYF1	2.7025	-22.1488	-0.1623
943	urn:mavedb:00000069-a-1	56	F	E	EF	0.8621863139394139	56	Q9BYF1	2.7025	-22.1488	-0.2195
944	urn:mavedb:00000069-a-1	56	P	E	EP	1.0854001652467955	56	Q9BYF1	2.7025	-8.8609	-0.3635
945	urn:mavedb:00000069-a-1	56	S	E	ES	0.9543531922176888	56	Q9BYF1	2.7025	-5.6912	-0.1756
946	urn:mavedb:00000069-a-1	56	T	E	ET	1.026221666359071	56	Q9BYF1	2.7025	-3.4017	-0.1964
947	urn:mavedb:00000069-a-1	56	W	E	EW	1.0076459721359643	56	Q9BYF1	2.7025	-22.1488	-0.2327
948	urn:mavedb:00000069-a-1	56	Y	E	EY	0.9216141753685652	56	Q9BYF1	2.7025	-22.1488	-0.2206
949	urn:mavedb:00000069-a-1	56	V	E	EV	0.9997048993031786	56	Q9BYF1	2.7025	-7.861000000000001	-0.1753
950	urn:mavedb:00000069-a-1	57	A	E	EA	0.8237489135328409	57	Q9BYF1	2.0035	-3.3065	-0.158
951	urn:mavedb:00000069-a-1	57	R	E	ER	0.7961663425797185	57	Q9BYF1	2.0035	-8.8609	-0.266
952	urn:mavedb:00000069-a-1	57	N	E	EN	0.5388053755379829	57	Q9BYF1	2.0035	-7.2761	-0.1923
953	urn:mavedb:00000069-a-1	57	D	E	ED	0.8780642919612854	57	Q9BYF1	2.0035	-6.8611	-0.1131
954	urn:mavedb:00000069-a-1	57	C	E	EC	0.6523648622663867	57	Q9BYF1	2.0035	-22.1488	-0.2488
955	urn:mavedb:00000069-a-1	57	Q	E	EQ	0.7280641884406537	57	Q9BYF1	2.0035	-7.2761	-0.122
956	urn:mavedb:00000069-a-1	57	G	E	EG	0.8895566141852652	57	Q9BYF1	2.0035	-8.8609	-0.1917
957	urn:mavedb:00000069-a-1	57	H	E	EH	0.5990179005828387	57	Q9BYF1	2.0035	-3.4017	-0.2081
958	urn:mavedb:00000069-a-1	57	I	E	EI	0.7065550934726529	57	Q9BYF1	2.0035	-22.1488	-0.2265
959	urn:mavedb:00000069-a-1	57	L	E	EL	0.798909070891075	57	Q9BYF1	2.0035	-8.8609	-0.2293
960	urn:mavedb:00000069-a-1	57	K	E	EK	0.8105046993492316	57	Q9BYF1	2.0035	-5.0537	-0.1868
961	urn:mavedb:00000069-a-1	57	M	E	EM	0.7222692798159931	57	Q9BYF1	2.0035	-22.1488	-0.1623
962	urn:mavedb:00000069-a-1	57	F	E	EF	0.7503659248325956	57	Q9BYF1	2.0035	-6.2761	-0.2195
963	urn:mavedb:00000069-a-1	57	P	E	EP	0.7207815781420354	57	Q9BYF1	2.0035	-5.6912	-0.3635
964	urn:mavedb:00000069-a-1	57	S	E	ES	0.7884808974627705	57	Q9BYF1	2.0035	-7.2761	-0.1756
965	urn:mavedb:00000069-a-1	57	T	E	ET	0.7997233884970332	57	Q9BYF1	2.0035	-7.2761	-0.1964
966	urn:mavedb:00000069-a-1	57	W	E	EW	0.8431154572893668	57	Q9BYF1	2.0035	-22.1488	-0.2327
967	urn:mavedb:00000069-a-1	57	Y	E	EY	0.7498478383426885	57	Q9BYF1	2.0035	-4.1062	-0.2206
968	urn:mavedb:00000069-a-1	57	V	E	EV	0.7964174340857458	57	Q9BYF1	2.0035	-7.2761	-0.1753
969	urn:mavedb:00000069-a-1	75	A	E	EA	1.4926049192806154	75	Q9BYF1	2.9685	-3.4503	-0.158
970	urn:mavedb:00000069-a-1	75	R	E	ER	1.6368756639590196	75	Q9BYF1	2.9685	-4.7891	-0.266
971	urn:mavedb:00000069-a-1	75	N	E	EN	1.3193953560226874	75	Q9BYF1	2.9685	-5.4171	-0.1923
972	urn:mavedb:00000069-a-1	75	D	E	ED	1.2090013594151974	75	Q9BYF1	2.9685	-6.0691	-0.1131
973	urn:mavedb:00000069-a-1	75	C	E	EC	1.3269355565767709	75	Q9BYF1	2.9685	-22.1642	-0.2488
974	urn:mavedb:00000069-a-1	75	Q	E	EQ	1.3842486763060877	75	Q9BYF1	2.9685	-3.0436	-0.122
975	urn:mavedb:00000069-a-1	75	G	E	EG	1.5201426107175222	75	Q9BYF1	2.9685	-6.2915	-0.1917
976	urn:mavedb:00000069-a-1	75	H	E	EH	1.4050411010640955	75	Q9BYF1	2.9685	-6.8765	-0.2081
977	urn:mavedb:00000069-a-1	75	I	E	EI	1.2677205561599623	75	Q9BYF1	2.9685	-7.2915	-0.2265
978	urn:mavedb:00000069-a-1	75	L	E	EL	1.1924645763623583	75	Q9BYF1	2.9685	-6.8765	-0.2293
979	urn:mavedb:00000069-a-1	75	K	E	EK	1.6969750294693586	75	Q9BYF1	2.9685	-2.1083	-0.1868
980	urn:mavedb:00000069-a-1	75	M	E	EM	1.3264742856015919	75	Q9BYF1	2.9685	-8.8764	-0.1623
981	urn:mavedb:00000069-a-1	75	F	E	EF	1.1346783879465534	75	Q9BYF1	2.9685	-8.8764	-0.2195
982	urn:mavedb:00000069-a-1	75	P	E	EP	1.085276347409617	75	Q9BYF1	2.9685	-7.8765	-0.3635
983	urn:mavedb:00000069-a-1	75	S	E	ES	1.5045072561705495	75	Q9BYF1	2.9685	-6.0691	-0.1756
984	urn:mavedb:00000069-a-1	75	T	E	ET	1.4608568683806522	75	Q9BYF1	2.9685	-4.7891	-0.1964
985	urn:mavedb:00000069-a-1	75	W	E	EW	1.5192918741352957	75	Q9BYF1	2.9685	-22.1642	-0.2327
986	urn:mavedb:00000069-a-1	75	Y	E	EY	1.331730431027712	75	Q9BYF1	2.9685	-4.7066	-0.2206
987	urn:mavedb:00000069-a-1	75	V	E	EV	1.3099436899647035	75	Q9BYF1	2.9685	-5.5546	-0.1753
988	urn:mavedb:00000069-a-1	326	A	G	GA	0.5083820875793275	326	Q9BYF1	2.2561	-6.9542	-0.2405
989	urn:mavedb:00000069-a-1	326	R	G	GR	0.43696794443311904	326	Q9BYF1	2.2561	-7.3692	-0.3407
990	urn:mavedb:00000069-a-1	326	N	G	GN	0.49280154885119665	326	Q9BYF1	2.2561	-2.5792	-0.3198
991	urn:mavedb:00000069-a-1	326	D	G	GD	0.32403184428156384	326	Q9BYF1	2.2561	-4.6323	-0.3194
992	urn:mavedb:00000069-a-1	326	C	G	GC	0.13310849423202897	326	Q9BYF1	2.2561	-8.9541	-0.3187
993	urn:mavedb:00000069-a-1	326	Q	G	GQ	0.4284063875565183	326	Q9BYF1	2.2561	-7.9541	-0.3236
994	urn:mavedb:00000069-a-1	326	E	G	GE	0.728678751155271	326	Q9BYF1	2.2561	-1.0413	-0.3185
995	urn:mavedb:00000069-a-1	326	H	G	GH	0.21646644904257162	326	Q9BYF1	2.2561	-7.9541	-0.3355
996	urn:mavedb:00000069-a-1	326	I	G	GI	0.4671615066332191	326	Q9BYF1	2.2561	-8.9541	-0.4284
997	urn:mavedb:00000069-a-1	326	L	G	GL	0.6034914243394018	326	Q9BYF1	2.2561	-6.6322	-0.3868
998	urn:mavedb:00000069-a-1	326	K	G	GK	0.40106873777336527	326	Q9BYF1	2.2561	-7.3692	-0.3616
999	urn:mavedb:00000069-a-1	326	M	G	GM	0.5433257116853122	326	Q9BYF1	2.2561	-22.2419	-0.3059
1000	urn:mavedb:00000069-a-1	326	F	G	GF	0.25407912449509207	326	Q9BYF1	2.2561	-22.2419	-0.3686
1001	urn:mavedb:00000069-a-1	326	P	G	GP	0.4105277048862841	326	Q9BYF1	2.2561	-6.6322	-0.4469
1002	urn:mavedb:00000069-a-1	326	S	G	GS	0.3334107144874491	326	Q9BYF1	2.2561	-5.2538	-0.2482
1003	urn:mavedb:00000069-a-1	326	T	G	GT	0.47462247011803704	326	Q9BYF1	2.2561	-5.0473	-0.3489
1004	urn:mavedb:00000069-a-1	326	W	G	GW	0.37128353903307865	326	Q9BYF1	2.2561	-22.2419	-0.3683
1005	urn:mavedb:00000069-a-1	326	Y	G	GY	0.41119365410685416	326	Q9BYF1	2.2561	-22.2419	-0.3691
1006	urn:mavedb:00000069-a-1	326	V	G	GV	0.5484000525882712	326	Q9BYF1	2.2561	-22.2419	-0.3541
1007	urn:mavedb:00000069-a-1	352	A	G	GA	1.1464758406599211	352	Q9BYF1	1.952	-22.239	-0.2405
1008	urn:mavedb:00000069-a-1	352	R	G	GR	1.363587828900477	352	Q9BYF1	1.952	-8.9511	-0.3407
1009	urn:mavedb:00000069-a-1	352	N	G	GN	1.3219951821136895	352	Q9BYF1	1.952	-1.5167	-0.3198
1010	urn:mavedb:00000069-a-1	352	D	G	GD	0.7634140636432023	352	Q9BYF1	1.952	-7.3663	-0.3194
1011	urn:mavedb:00000069-a-1	352	C	G	GC	1.1638744271666663	352	Q9BYF1	1.952	-6.3663	-0.3187
1012	urn:mavedb:00000069-a-1	352	Q	G	GQ	0.9717993306445993	352	Q9BYF1	1.952	-8.9511	-0.3236
1013	urn:mavedb:00000069-a-1	352	E	G	GE	0.6129471291927703	352	Q9BYF1	1.952	-22.239	-0.3185
1014	urn:mavedb:00000069-a-1	352	H	G	GH	0.9722347762223673	352	Q9BYF1	1.952	-8.9511	-0.3355
1015	urn:mavedb:00000069-a-1	352	I	G	GI	0.3670111972378579	352	Q9BYF1	1.952	-8.9511	-0.4284
1016	urn:mavedb:00000069-a-1	352	L	G	GL	0.6948952693379609	352	Q9BYF1	1.952	-8.9511	-0.3868
1017	urn:mavedb:00000069-a-1	352	K	G	GK	1.3737859496550824	352	Q9BYF1	1.952	-8.9511	-0.3616
1018	urn:mavedb:00000069-a-1	352	M	G	GM	1.3362394767665173	352	Q9BYF1	1.952	-22.239	-0.3059
1019	urn:mavedb:00000069-a-1	352	F	G	GF	1.3110574309786316	352	Q9BYF1	1.952	-5.2508	-0.3686
1020	urn:mavedb:00000069-a-1	352	P	G	GP	0.35567175923306393	352	Q9BYF1	1.952	-22.239	-0.4469
1021	urn:mavedb:00000069-a-1	352	S	G	GS	1.2338800862311117	352	Q9BYF1	1.952	-6.6293	-0.2482
1022	urn:mavedb:00000069-a-1	352	T	G	GT	1.2691057052125632	352	Q9BYF1	1.952	-22.239	-0.3489
1023	urn:mavedb:00000069-a-1	352	W	G	GW	0.6013261899813449	352	Q9BYF1	1.952	-22.239	-0.3683
1024	urn:mavedb:00000069-a-1	352	Y	G	GY	1.2423606495062998	352	Q9BYF1	1.952	-2.3814	-0.3691
1025	urn:mavedb:00000069-a-1	352	V	G	GV	0.6927658691945746	352	Q9BYF1	1.952	-22.239	-0.3541
1026	urn:mavedb:00000069-a-1	354	A	G	GA	0.4680160846931194	354	Q9BYF1	2.3768	-7.3663	-0.2405
1027	urn:mavedb:00000069-a-1	354	R	G	GR	0.3284189954690292	354	Q9BYF1	2.3768	-5.0444	-0.3407
1028	urn:mavedb:00000069-a-1	354	N	G	GN	0.36156817680772924	354	Q9BYF1	2.3768	-3.3366	-0.3198
1029	urn:mavedb:00000069-a-1	354	D	G	GD	0.5853651714677338	354	Q9BYF1	2.3768	-6.1439	-0.3194
1030	urn:mavedb:00000069-a-1	354	C	G	GC	0.4759724079225882	354	Q9BYF1	2.3768	-22.239	-0.3187
1031	urn:mavedb:00000069-a-1	354	Q	G	GQ	0.25033497659098125	354	Q9BYF1	2.3768	-7.3663	-0.3236
1032	urn:mavedb:00000069-a-1	354	E	G	GE	0.42949681706359255	354	Q9BYF1	2.3768	-3.1699	-0.3185
1033	urn:mavedb:00000069-a-1	354	H	G	GH	0.7210205324364256	354	Q9BYF1	2.3768	-6.1439	-0.3355
1034	urn:mavedb:00000069-a-1	354	I	G	GI	0.25143627280537595	354	Q9BYF1	2.3768	-7.9512	-0.4284
1035	urn:mavedb:00000069-a-1	354	L	G	GL	0.4214116356306462	354	Q9BYF1	2.3768	-8.9511	-0.3868
1036	urn:mavedb:00000069-a-1	354	K	G	GK	0.02878281473287614	354	Q9BYF1	2.3768	-1.5001	-0.3616
1037	urn:mavedb:00000069-a-1	354	M	G	GM	0.47825192474321043	354	Q9BYF1	2.3768	-8.9511	-0.3059
1038	urn:mavedb:00000069-a-1	354	F	G	GF	0.3943622936911063	354	Q9BYF1	2.3768	-22.239	-0.3686
1039	urn:mavedb:00000069-a-1	354	P	G	GP	0.4625872130065797	354	Q9BYF1	2.3768	-22.239	-0.4469
1040	urn:mavedb:00000069-a-1	354	S	G	GS	0.47713796169067435	354	Q9BYF1	2.3768	-7.9512	-0.2482
1041	urn:mavedb:00000069-a-1	354	T	G	GT	0.37778002373708686	354	Q9BYF1	2.3768	-22.239	-0.3489
1042	urn:mavedb:00000069-a-1	354	W	G	GW	0.48430339028981373	354	Q9BYF1	2.3768	-22.239	-0.3683
1043	urn:mavedb:00000069-a-1	354	Y	G	GY	0.47709319678952966	354	Q9BYF1	2.3768	-7.9512	-0.3691
1044	urn:mavedb:00000069-a-1	354	V	G	GV	0.4657882314023275	354	Q9BYF1	2.3768	-6.1439	-0.3541
1045	urn:mavedb:00000069-a-1	345	A	H	HA	0.9612161619822719	345	Q9BYF1	0.1442	-22.2419	-0.1271
1046	urn:mavedb:00000069-a-1	345	R	H	HR	0.9356440309168375	345	Q9BYF1	0.1442	-22.2419	-0.1747
1047	urn:mavedb:00000069-a-1	345	N	H	HN	0.9465424494556455	345	Q9BYF1	0.1442	-22.2419	-0.1359
1048	urn:mavedb:00000069-a-1	345	D	H	HD	0.9676863575847581	345	Q9BYF1	0.1442	-22.2419	-0.1889
1049	urn:mavedb:00000069-a-1	345	C	H	HC	0.8198551979052461	345	Q9BYF1	0.1442	-22.2419	-0.1985
1050	urn:mavedb:00000069-a-1	345	Q	H	HQ	1.0429008317442956	345	Q9BYF1	0.1442	-6.6322	-0.0855
1051	urn:mavedb:00000069-a-1	345	E	H	HE	1.0338469117453122	345	Q9BYF1	0.1442	-8.9541	-0.204
1052	urn:mavedb:00000069-a-1	345	G	H	HG	0.7953364553029382	345	Q9BYF1	0.1442	-22.2419	-0.2352
1053	urn:mavedb:00000069-a-1	345	I	H	HI	1.0442338303402938	345	Q9BYF1	0.1442	-22.2419	-0.24
1054	urn:mavedb:00000069-a-1	345	L	H	HL	0.8838877864835968	345	Q9BYF1	0.1442	-22.2419	-0.1923
1055	urn:mavedb:00000069-a-1	345	K	H	HK	1.1262478070303303	345	Q9BYF1	0.1442	-22.2419	-0.1833
1056	urn:mavedb:00000069-a-1	345	M	H	HM	1.05737134178821	345	Q9BYF1	0.1442	-22.2419	-0.127
1057	urn:mavedb:00000069-a-1	345	F	H	HF	1.0208471852919334	345	Q9BYF1	0.1442	-8.9541	-0.1554
1058	urn:mavedb:00000069-a-1	345	P	H	HP	0.246291415017436	345	Q9BYF1	0.1442	-22.2419	-0.3408
1059	urn:mavedb:00000069-a-1	345	S	H	HS	0.9650984667431503	345	Q9BYF1	0.1442	-22.2419	-0.1349
1060	urn:mavedb:00000069-a-1	345	T	H	HT	1.0651339137087046	345	Q9BYF1	0.1442	-22.2419	-0.1936
1061	urn:mavedb:00000069-a-1	345	W	H	HW	0.9774148283282874	345	Q9BYF1	0.1442	-22.2419	-0.1767
1062	urn:mavedb:00000069-a-1	345	Y	H	HY	0.9234457128166543	345	Q9BYF1	0.1442	-8.9541	-0.0902
1063	urn:mavedb:00000069-a-1	345	V	H	HV	1.080047810431836	345	Q9BYF1	0.1442	-22.2419	-0.1829
1064	urn:mavedb:00000069-a-1	34	A	H	HA	1.9497591485415195	34	Q9BYF1	3.258	-4.6787	-0.1271
1065	urn:mavedb:00000069-a-1	34	R	H	HR	0.6775701803073372	34	Q9BYF1	3.258	-2.2788	-0.1747
1066	urn:mavedb:00000069-a-1	34	N	H	HN	0.6876584745037262	34	Q9BYF1	3.258	-5.5267	-0.1359
1067	urn:mavedb:00000069-a-1	34	D	H	HD	0.39282651346695086	34	Q9BYF1	3.258	-6.0413	-0.1889
1068	urn:mavedb:00000069-a-1	34	C	H	HC	0.6114164348812953	34	Q9BYF1	3.258	-22.1363	-0.1985
1069	urn:mavedb:00000069-a-1	34	Q	H	HQ	0.5196402630493069	34	Q9BYF1	3.258	-3.0413	-0.0855
1070	urn:mavedb:00000069-a-1	34	E	H	HE	0.648784427683053	34	Q9BYF1	3.258	-3.2637	-0.204
1071	urn:mavedb:00000069-a-1	34	G	H	HG	0.7626701526520391	34	Q9BYF1	3.258	-6.8486	-0.2352
1072	urn:mavedb:00000069-a-1	34	I	H	HI	0.5546923889730404	34	Q9BYF1	3.258	-5.8486	-0.24
1073	urn:mavedb:00000069-a-1	34	L	H	HL	0.5445417083701781	34	Q9BYF1	3.258	-7.2636	-0.1923
1074	urn:mavedb:00000069-a-1	34	K	H	HK	0.4413842136917412	34	Q9BYF1	3.258	-3.8042	-0.1833
1075	urn:mavedb:00000069-a-1	34	M	H	HM	0.796562871921083	34	Q9BYF1	3.258	-8.8485	-0.127
1076	urn:mavedb:00000069-a-1	34	F	H	HF	0.2727186266511997	34	Q9BYF1	3.258	-22.1363	-0.1554
1077	urn:mavedb:00000069-a-1	34	P	H	HP	1.7963945161655475	34	Q9BYF1	3.258	-6.5267	-0.3408
1078	urn:mavedb:00000069-a-1	34	S	H	HS	1.5065663966761143	34	Q9BYF1	3.258	-2.0673	-0.1349
1079	urn:mavedb:00000069-a-1	34	T	H	HT	0.9195777124661084	34	Q9BYF1	3.258	-4.0413	-0.1936
1080	urn:mavedb:00000069-a-1	34	W	H	HW	0.9019750119497336	34	Q9BYF1	3.258	-22.1363	-0.1767
1081	urn:mavedb:00000069-a-1	34	Y	H	HY	0.5458570183398648	34	Q9BYF1	3.258	-7.8486	-0.0902
1082	urn:mavedb:00000069-a-1	34	V	H	HV	1.8609353891731444	34	Q9BYF1	3.258	-5.1482	-0.1829
1083	urn:mavedb:00000069-a-1	374	A	H	HA	1.0262869385183322	374	Q9BYF1	0.0001	-22.2361	-0.1271
1084	urn:mavedb:00000069-a-1	374	R	H	HR	1.0331744439985862	374	Q9BYF1	0.0001	-22.2361	-0.1747
1085	urn:mavedb:00000069-a-1	374	N	H	HN	1.178789484723223	374	Q9BYF1	0.0001	-22.2361	-0.1359
1086	urn:mavedb:00000069-a-1	374	D	H	HD	1.0593589452597503	374	Q9BYF1	0.0001	-22.2361	-0.1889
1087	urn:mavedb:00000069-a-1	374	C	H	HC	1.08419424524929	374	Q9BYF1	0.0001	-22.2361	-0.1985
1088	urn:mavedb:00000069-a-1	374	Q	H	HQ	1.1062540852603717	374	Q9BYF1	0.0001	-22.2361	-0.0855
1089	urn:mavedb:00000069-a-1	374	E	H	HE	1.1520156579373118	374	Q9BYF1	0.0001	-22.2361	-0.204
1090	urn:mavedb:00000069-a-1	374	G	H	HG	1.0305587103844938	374	Q9BYF1	0.0001	-22.2361	-0.2352
1091	urn:mavedb:00000069-a-1	374	I	H	HI	1.027651246056315	374	Q9BYF1	0.0001	-22.2361	-0.24
1092	urn:mavedb:00000069-a-1	374	L	H	HL	1.0012938899860637	374	Q9BYF1	0.0001	-22.2361	-0.1923
1093	urn:mavedb:00000069-a-1	374	K	H	HK	1.1363291435675267	374	Q9BYF1	0.0001	-22.2361	-0.1833
1094	urn:mavedb:00000069-a-1	374	M	H	HM	1.0826110759632468	374	Q9BYF1	0.0001	-22.2361	-0.127
1095	urn:mavedb:00000069-a-1	374	F	H	HF	0.7918396765369604	374	Q9BYF1	0.0001	-22.2361	-0.1554
1096	urn:mavedb:00000069-a-1	374	P	H	HP	0.5197166742952336	374	Q9BYF1	0.0001	-22.2361	-0.3408
1097	urn:mavedb:00000069-a-1	374	S	H	HS	1.090452074557034	374	Q9BYF1	0.0001	-22.2361	-0.1349
1098	urn:mavedb:00000069-a-1	374	T	H	HT	1.0541654473826767	374	Q9BYF1	0.0001	-22.2361	-0.1936
1099	urn:mavedb:00000069-a-1	374	W	H	HW	0.9363656698774379	374	Q9BYF1	0.0001	-22.2361	-0.1767
1100	urn:mavedb:00000069-a-1	374	Y	H	HY	1.0123795941954288	374	Q9BYF1	0.0001	-22.2361	-0.0902
1101	urn:mavedb:00000069-a-1	374	V	H	HV	1.0671790771685514	374	Q9BYF1	0.0001	-22.2361	-0.1829
1102	urn:mavedb:00000069-a-1	378	A	H	HA	1.1451575730221077	378	Q9BYF1	0.0001	-22.2361	-0.1271
1103	urn:mavedb:00000069-a-1	378	R	H	HR	1.2491701497671102	378	Q9BYF1	0.0001	-22.2361	-0.1747
1104	urn:mavedb:00000069-a-1	378	N	H	HN	1.0925566099720752	378	Q9BYF1	0.0001	-22.2361	-0.1359
1105	urn:mavedb:00000069-a-1	378	D	H	HD	1.106565363312627	378	Q9BYF1	0.0001	-22.2361	-0.1889
1106	urn:mavedb:00000069-a-1	378	C	H	HC	1.1790991686521377	378	Q9BYF1	0.0001	-22.2361	-0.1985
1107	urn:mavedb:00000069-a-1	378	Q	H	HQ	1.1184661609146662	378	Q9BYF1	0.0001	-22.2361	-0.0855
1108	urn:mavedb:00000069-a-1	378	E	H	HE	1.2315341487033404	378	Q9BYF1	0.0001	-22.2361	-0.204
1109	urn:mavedb:00000069-a-1	378	G	H	HG	1.0518396994869428	378	Q9BYF1	0.0001	-22.2361	-0.2352
1110	urn:mavedb:00000069-a-1	378	I	H	HI	0.9206630846768142	378	Q9BYF1	0.0001	-22.2361	-0.24
1111	urn:mavedb:00000069-a-1	378	L	H	HL	1.2028433563883567	378	Q9BYF1	0.0001	-22.2361	-0.1923
1112	urn:mavedb:00000069-a-1	378	K	H	HK	1.2259364151570693	378	Q9BYF1	0.0001	-22.2361	-0.1833
1113	urn:mavedb:00000069-a-1	378	M	H	HM	0.9676914878452305	378	Q9BYF1	0.0001	-22.2361	-0.127
1114	urn:mavedb:00000069-a-1	378	F	H	HF	1.1212438522163302	378	Q9BYF1	0.0001	-22.2361	-0.1554
1115	urn:mavedb:00000069-a-1	378	P	H	HP	0.472541814490849	378	Q9BYF1	0.0001	-22.2361	-0.3408
1116	urn:mavedb:00000069-a-1	378	S	H	HS	1.0894610116719903	378	Q9BYF1	0.0001	-22.2361	-0.1349
1117	urn:mavedb:00000069-a-1	378	T	H	HT	1.2066680849799771	378	Q9BYF1	0.0001	-22.2361	-0.1936
1118	urn:mavedb:00000069-a-1	378	W	H	HW	0.9389531944002893	378	Q9BYF1	0.0001	-22.2361	-0.1767
1119	urn:mavedb:00000069-a-1	378	Y	H	HY	0.9380399843640652	378	Q9BYF1	0.0001	-22.2361	-0.0902
1120	urn:mavedb:00000069-a-1	378	V	H	HV	1.1187585253826746	378	Q9BYF1	0.0001	-22.2361	-0.1829
1121	urn:mavedb:00000069-a-1	401	A	H	HA	0.9254090697321145	401	Q9BYF1	0.2749	-22.2361	-0.1271
1122	urn:mavedb:00000069-a-1	401	R	H	HR	0.9716503598184263	401	Q9BYF1	0.2749	-22.2361	-0.1747
1123	urn:mavedb:00000069-a-1	401	N	H	HN	1.0971491630530266	401	Q9BYF1	0.2749	-22.2361	-0.1359
1124	urn:mavedb:00000069-a-1	401	D	H	HD	0.9410669309334423	401	Q9BYF1	0.2749	-22.2361	-0.1889
1125	urn:mavedb:00000069-a-1	401	C	H	HC	0.853188396212537	401	Q9BYF1	0.2749	-22.2361	-0.1985
1126	urn:mavedb:00000069-a-1	401	Q	H	HQ	0.8726365885993519	401	Q9BYF1	0.2749	-7.9483	-0.0855
1127	urn:mavedb:00000069-a-1	401	E	H	HE	1.0706987611197194	401	Q9BYF1	0.2749	-4.8609	-0.204
1128	urn:mavedb:00000069-a-1	401	G	H	HG	1.0709487644567786	401	Q9BYF1	0.2749	-8.9482	-0.2352
1129	urn:mavedb:00000069-a-1	401	I	H	HI	0.9871508232141252	401	Q9BYF1	0.2749	-22.2361	-0.24
1130	urn:mavedb:00000069-a-1	401	L	H	HL	0.7910611855046682	401	Q9BYF1	0.2749	-22.2361	-0.1923
1131	urn:mavedb:00000069-a-1	401	K	H	HK	0.7997848221750927	401	Q9BYF1	0.2749	-22.2361	-0.1833
1132	urn:mavedb:00000069-a-1	401	M	H	HM	0.8089779996351726	401	Q9BYF1	0.2749	-22.2361	-0.127
1133	urn:mavedb:00000069-a-1	401	F	H	HF	0.6307019146193062	401	Q9BYF1	0.2749	-22.2361	-0.1554
1134	urn:mavedb:00000069-a-1	401	P	H	HP	0.9838020970053397	401	Q9BYF1	0.2749	-22.2361	-0.3408
1135	urn:mavedb:00000069-a-1	401	S	H	HS	1.1802802197262363	401	Q9BYF1	0.2749	-22.2361	-0.1349
1136	urn:mavedb:00000069-a-1	401	T	H	HT	1.0042738238504918	401	Q9BYF1	0.2749	-22.2361	-0.1936
1137	urn:mavedb:00000069-a-1	401	W	H	HW	0.9064857883011992	401	Q9BYF1	0.2749	-22.2361	-0.1767
1138	urn:mavedb:00000069-a-1	401	Y	H	HY	1.0615078376062124	401	Q9BYF1	0.2749	-22.2361	-0.0902
1139	urn:mavedb:00000069-a-1	401	V	H	HV	0.881010221107294	401	Q9BYF1	0.2749	-22.2361	-0.1829
1140	urn:mavedb:00000069-a-1	505	A	H	HA	1.060140027042118	505	Q9BYF1	0.0212	-22.2302	-0.1271
1141	urn:mavedb:00000069-a-1	505	R	H	HR	0.896550309255306	505	Q9BYF1	0.0212	-22.2302	-0.1747
1142	urn:mavedb:00000069-a-1	505	N	H	HN	0.9496359878307483	505	Q9BYF1	0.0212	-22.2302	-0.1359
1143	urn:mavedb:00000069-a-1	505	D	H	HD	0.9772694991150763	505	Q9BYF1	0.0212	-22.2302	-0.1889
1144	urn:mavedb:00000069-a-1	505	C	H	HC	0.934077855225322	505	Q9BYF1	0.0212	-22.2302	-0.1985
1145	urn:mavedb:00000069-a-1	505	Q	H	HQ	1.0725144404865137	505	Q9BYF1	0.0212	-22.2302	-0.0855
1146	urn:mavedb:00000069-a-1	505	E	H	HE	1.0590856716173336	505	Q9BYF1	0.0212	-22.2302	-0.204
1147	urn:mavedb:00000069-a-1	505	G	H	HG	1.007013289003356	505	Q9BYF1	0.0212	-22.2302	-0.2352
1148	urn:mavedb:00000069-a-1	505	I	H	HI	0.9391841350785974	505	Q9BYF1	0.0212	-22.2302	-0.24
1149	urn:mavedb:00000069-a-1	505	L	H	HL	0.9395645603282792	505	Q9BYF1	0.0212	-22.2302	-0.1923
1150	urn:mavedb:00000069-a-1	505	K	H	HK	0.9976302463594153	505	Q9BYF1	0.0212	-22.2302	-0.1833
1151	urn:mavedb:00000069-a-1	505	M	H	HM	0.9579129469460933	505	Q9BYF1	0.0212	-22.2302	-0.127
1152	urn:mavedb:00000069-a-1	505	F	H	HF	0.9262550678426404	505	Q9BYF1	0.0212	-22.2302	-0.1554
1153	urn:mavedb:00000069-a-1	505	P	H	HP	1.0369008840989618	505	Q9BYF1	0.0212	-22.2302	-0.3408
1154	urn:mavedb:00000069-a-1	505	S	H	HS	1.081926870734308	505	Q9BYF1	0.0212	-8.9424	-0.1349
1155	urn:mavedb:00000069-a-1	505	T	H	HT	0.8773449312186846	505	Q9BYF1	0.0212	-22.2302	-0.1936
1156	urn:mavedb:00000069-a-1	505	W	H	HW	0.8299471251746505	505	Q9BYF1	0.0212	-22.2302	-0.1767
1157	urn:mavedb:00000069-a-1	505	Y	H	HY	1.0028335199281921	505	Q9BYF1	0.0212	-22.2302	-0.0902
1158	urn:mavedb:00000069-a-1	505	V	H	HV	0.9720868243466491	505	Q9BYF1	0.0212	-22.2302	-0.1829
1159	urn:mavedb:00000069-a-1	21	A	I	IA	0.643464102162054	21	Q9BYF1	2.7082	-6.8496	-0.2963
1160	urn:mavedb:00000069-a-1	21	R	I	IR	0.3535725879531698	21	Q9BYF1	2.7082	-7.4346	-0.45899999999999996
1161	urn:mavedb:00000069-a-1	21	N	I	IN	0.6989194028329406	21	Q9BYF1	2.7082	-4.6273	-0.3449
1162	urn:mavedb:00000069-a-1	21	D	I	ID	0.665343805936008	21	Q9BYF1	2.7082	-1.5643	-0.4587
1163	urn:mavedb:00000069-a-1	21	C	I	IC	0.63071702358249	21	Q9BYF1	2.7082	-21.7223	-0.2701
1164	urn:mavedb:00000069-a-1	21	Q	I	IQ	0.6642210726580973	21	Q9BYF1	2.7082	-6.8496	-0.381
1165	urn:mavedb:00000069-a-1	21	E	I	IE	0.656498195607371	21	Q9BYF1	2.7082	-7.4346	-0.4337
1166	urn:mavedb:00000069-a-1	21	G	I	IG	1.0204042530277624	21	Q9BYF1	2.7082	-8.4345	-0.415
1167	urn:mavedb:00000069-a-1	21	H	I	IH	0.6207953651664532	21	Q9BYF1	2.7082	-7.4346	-0.4149
1168	urn:mavedb:00000069-a-1	21	L	I	IL	0.5910849691656851	21	Q9BYF1	2.7082	-4.1867	-0.146
1169	urn:mavedb:00000069-a-1	21	K	I	IK	0.5101687786222215	21	Q9BYF1	2.7082	-21.7223	-0.4239
1170	urn:mavedb:00000069-a-1	21	M	I	IM	0.4366024407172697	21	Q9BYF1	2.7082	-6.1127	-0.1534
1171	urn:mavedb:00000069-a-1	21	F	I	IF	0.6131680647994094	21	Q9BYF1	2.7082	-21.7223	-0.2452
1172	urn:mavedb:00000069-a-1	21	P	I	IP	0.7684834868854088	21	Q9BYF1	2.7082	-6.8496	-0.4849
1173	urn:mavedb:00000069-a-1	21	S	I	IS	0.7155501772857153	21	Q9BYF1	2.7082	-5.1127	-0.3494
1174	urn:mavedb:00000069-a-1	21	T	I	IT	1.0216069726428734	21	Q9BYF1	2.7082	-2.552	-0.2405
1175	urn:mavedb:00000069-a-1	21	W	I	IW	0.36061482542734247	21	Q9BYF1	2.7082	-21.7223	-0.3616
1176	urn:mavedb:00000069-a-1	21	Y	I	IY	0.6625913513747435	21	Q9BYF1	2.7082	-21.7223	-0.3732
1177	urn:mavedb:00000069-a-1	21	V	I	IV	1.2088578441165807	21	Q9BYF1	2.7082	-2.0771	-0.0938
1178	urn:mavedb:00000069-a-1	446	A	I	IA	1.140313759134436	446	Q9BYF1	1.2596	-22.2302	-0.2963
1179	urn:mavedb:00000069-a-1	446	R	I	IR	0.8690555554706472	446	Q9BYF1	1.2596	-8.9424	-0.45899999999999996
1180	urn:mavedb:00000069-a-1	446	N	I	IN	0.9460675123187645	446	Q9BYF1	1.2596	-22.2302	-0.3449
1181	urn:mavedb:00000069-a-1	446	D	I	ID	0.8983718922721106	446	Q9BYF1	1.2596	-22.2302	-0.4587
1182	urn:mavedb:00000069-a-1	446	C	I	IC	1.0770136182422643	446	Q9BYF1	1.2596	-22.2302	-0.2701
1183	urn:mavedb:00000069-a-1	446	Q	I	IQ	1.1449591194987498	446	Q9BYF1	1.2596	-8.9424	-0.381
1184	urn:mavedb:00000069-a-1	446	E	I	IE	0.7190178878718025	446	Q9BYF1	1.2596	-22.2302	-0.4337
1185	urn:mavedb:00000069-a-1	446	G	I	IG	0.5645859963617579	446	Q9BYF1	1.2596	-22.2302	-0.415
1186	urn:mavedb:00000069-a-1	446	H	I	IH	1.0170333998176806	446	Q9BYF1	1.2596	-22.2302	-0.4149
1187	urn:mavedb:00000069-a-1	446	L	I	IL	0.9857797283664078	446	Q9BYF1	1.2596	-8.9424	-0.146
1188	urn:mavedb:00000069-a-1	446	K	I	IK	0.9399439967420542	446	Q9BYF1	1.2596	-0.7726	-0.4239
1189	urn:mavedb:00000069-a-1	446	M	I	IM	1.017730676408541	446	Q9BYF1	1.2596	-7.3575	-0.1534
1190	urn:mavedb:00000069-a-1	446	F	I	IF	1.0601673735987658	446	Q9BYF1	1.2596	-22.2302	-0.2452
1191	urn:mavedb:00000069-a-1	446	P	I	IP	0.38588257527132375	446	Q9BYF1	1.2596	-22.2302	-0.4849
1192	urn:mavedb:00000069-a-1	446	S	I	IS	1.0177330257927613	446	Q9BYF1	1.2596	-7.3575	-0.3494
1193	urn:mavedb:00000069-a-1	446	T	I	IT	1.1280923352352323	446	Q9BYF1	1.2596	-5.6206	-0.2405
1194	urn:mavedb:00000069-a-1	446	W	I	IW	0.9669872335188119	446	Q9BYF1	1.2596	-22.2302	-0.3616
1195	urn:mavedb:00000069-a-1	446	Y	I	IY	1.0319503823081355	446	Q9BYF1	1.2596	-22.2302	-0.3732
1196	urn:mavedb:00000069-a-1	446	V	I	IV	0.9394445854670109	446	Q9BYF1	1.2596	-8.9424	-0.0938
1197	urn:mavedb:00000069-a-1	54	A	I	IA	0.890079065336935	54	Q9BYF1	0.7289	-22.155	-0.2963
1198	urn:mavedb:00000069-a-1	54	R	I	IR	0.7957899762017866	54	Q9BYF1	0.7289	-8.8671	-0.45899999999999996
1199	urn:mavedb:00000069-a-1	54	N	I	IN	0.7359065466838128	54	Q9BYF1	0.7289	-22.155	-0.3449
1200	urn:mavedb:00000069-a-1	54	D	I	ID	0.8010982701368023	54	Q9BYF1	0.7289	-22.155	-0.4587
1201	urn:mavedb:00000069-a-1	54	C	I	IC	0.8398599842995301	54	Q9BYF1	0.7289	-22.155	-0.2701
1202	urn:mavedb:00000069-a-1	54	Q	I	IQ	0.9070656651992103	54	Q9BYF1	0.7289	-22.155	-0.381
1203	urn:mavedb:00000069-a-1	54	E	I	IE	0.8834426702404846	54	Q9BYF1	0.7289	-22.155	-0.4337
1204	urn:mavedb:00000069-a-1	54	G	I	IG	0.9393316422778049	54	Q9BYF1	0.7289	-22.155	-0.415
1205	urn:mavedb:00000069-a-1	54	H	I	IH	0.7165006625402088	54	Q9BYF1	0.7289	-22.155	-0.4149
1206	urn:mavedb:00000069-a-1	54	L	I	IL	0.9492303977560058	54	Q9BYF1	0.7289	-2.6775	-0.146
1207	urn:mavedb:00000069-a-1	54	K	I	IK	0.8363762416869226	54	Q9BYF1	0.7289	-22.155	-0.4239
1208	urn:mavedb:00000069-a-1	54	M	I	IM	0.9073484124889077	54	Q9BYF1	0.7289	-7.8672	-0.1534
1209	urn:mavedb:00000069-a-1	54	F	I	IF	0.8266055037518549	54	Q9BYF1	0.7289	-22.155	-0.2452
1210	urn:mavedb:00000069-a-1	54	P	I	IP	0.9789217131191883	54	Q9BYF1	0.7289	-22.155	-0.4849
1211	urn:mavedb:00000069-a-1	54	S	I	IS	0.8219948320507962	54	Q9BYF1	0.7289	-8.8671	-0.3494
1212	urn:mavedb:00000069-a-1	54	T	I	IT	0.8689252884756498	54	Q9BYF1	0.7289	-22.155	-0.2405
1213	urn:mavedb:00000069-a-1	54	W	I	IW	0.9591384127835314	54	Q9BYF1	0.7289	-22.155	-0.3616
1214	urn:mavedb:00000069-a-1	54	Y	I	IY	0.8444661353724354	54	Q9BYF1	0.7289	-22.155	-0.3732
1215	urn:mavedb:00000069-a-1	54	V	I	IV	1.0347043379522711	54	Q9BYF1	0.7289	-8.8671	-0.0938
1216	urn:mavedb:00000069-a-1	29	A	L	LA	0.5524244027282087	29	Q9BYF1	1.2695	-3.6007	-0.2874
1217	urn:mavedb:00000069-a-1	29	R	L	LR	0.3399079878630048	29	Q9BYF1	1.2695	-22.1363	-0.3924
1218	urn:mavedb:00000069-a-1	29	N	L	LN	0.3408805682063629	29	Q9BYF1	1.2695	-22.1363	-0.3762
1219	urn:mavedb:00000069-a-1	29	D	L	LD	-0.1640125570551818	29	Q9BYF1	1.2695	-22.1363	-0.4465
1220	urn:mavedb:00000069-a-1	29	C	L	LC	0.22330079125853697	29	Q9BYF1	1.2695	-22.1363	-0.2733
1221	urn:mavedb:00000069-a-1	29	Q	L	LQ	0.48642357478219655	29	Q9BYF1	1.2695	-22.1363	-0.3146
1222	urn:mavedb:00000069-a-1	29	E	L	LE	0.8543971191103672	29	Q9BYF1	1.2695	-22.1363	-0.4047
1223	urn:mavedb:00000069-a-1	29	G	L	LG	0.2965387334627464	29	Q9BYF1	1.2695	-22.1363	-0.3854
1224	urn:mavedb:00000069-a-1	29	H	L	LH	0.44673113665127673	29	Q9BYF1	1.2695	-22.1363	-0.3429
1225	urn:mavedb:00000069-a-1	29	I	L	LI	0.49086397283553185	29	Q9BYF1	1.2695	-6.2636	-0.1226
1226	urn:mavedb:00000069-a-1	29	K	L	LK	0.1523089447195387	29	Q9BYF1	1.2695	-22.1363	-0.4034
1227	urn:mavedb:00000069-a-1	29	M	L	LM	0.5898569398460706	29	Q9BYF1	1.2695	-8.8485	-0.1531
1228	urn:mavedb:00000069-a-1	29	F	L	LF	1.5416996878991314	29	Q9BYF1	1.2695	-22.1363	-0.2003
1229	urn:mavedb:00000069-a-1	29	P	L	LP	0.16491051399789758	29	Q9BYF1	1.2695	-8.8485	-0.3966
1230	urn:mavedb:00000069-a-1	29	S	L	LS	0.5174993706849773	29	Q9BYF1	1.2695	-22.1363	-0.3272
1231	urn:mavedb:00000069-a-1	29	T	L	LT	0.36327828880223967	29	Q9BYF1	1.2695	-7.2636	-0.2915
1232	urn:mavedb:00000069-a-1	29	W	L	LW	0.5274251126936618	29	Q9BYF1	1.2695	-22.1363	-0.3301
1233	urn:mavedb:00000069-a-1	29	Y	L	LY	0.7634758861135614	29	Q9BYF1	1.2695	-22.1363	-0.3208
1234	urn:mavedb:00000069-a-1	29	V	L	LV	0.43557748787870076	29	Q9BYF1	1.2695	-2.4224	-0.1701
1235	urn:mavedb:00000069-a-1	351	A	L	LA	0.9056391147857841	351	Q9BYF1	1.3678	-22.239	-0.2874
1236	urn:mavedb:00000069-a-1	351	R	L	LR	0.3197364161643934	351	Q9BYF1	1.3678	-22.239	-0.3924
1237	urn:mavedb:00000069-a-1	351	N	L	LN	0.6122900213637954	351	Q9BYF1	1.3678	-22.239	-0.3762
1238	urn:mavedb:00000069-a-1	351	D	L	LD	0.16826903492598644	351	Q9BYF1	1.3678	-22.239	-0.4465
1239	urn:mavedb:00000069-a-1	351	C	L	LC	0.977960822614131	351	Q9BYF1	1.3678	-22.239	-0.2733
1240	urn:mavedb:00000069-a-1	351	Q	L	LQ	0.9510812540612399	351	Q9BYF1	1.3678	-22.239	-0.3146
1241	urn:mavedb:00000069-a-1	351	E	L	LE	0.2733267393090565	351	Q9BYF1	1.3678	-22.239	-0.4047
1242	urn:mavedb:00000069-a-1	351	G	L	LG	0.6882336920369097	351	Q9BYF1	1.3678	-22.239	-0.3854
1243	urn:mavedb:00000069-a-1	351	H	L	LH	1.104932310701033	351	Q9BYF1	1.3678	-22.239	-0.3429
1244	urn:mavedb:00000069-a-1	351	I	L	LI	0.7196730021476601	351	Q9BYF1	1.3678	-22.239	-0.1226
1245	urn:mavedb:00000069-a-1	351	K	L	LK	0.30129902232908456	351	Q9BYF1	1.3678	-22.239	-0.4034
1246	urn:mavedb:00000069-a-1	351	M	L	LM	1.223720954227543	351	Q9BYF1	1.3678	-2.3219	-0.1531
1247	urn:mavedb:00000069-a-1	351	F	L	LF	1.6642571286117287	351	Q9BYF1	1.3678	-0.7321	-0.2003
1248	urn:mavedb:00000069-a-1	351	P	L	LP	0.8332156206839078	351	Q9BYF1	1.3678	-22.239	-0.3966
1249	urn:mavedb:00000069-a-1	351	S	L	LS	0.6277714910196095	351	Q9BYF1	1.3678	-22.239	-0.3272
1250	urn:mavedb:00000069-a-1	351	T	L	LT	0.03982136765044164	351	Q9BYF1	1.3678	-22.239	-0.2915
1251	urn:mavedb:00000069-a-1	351	W	L	LW	0.3950649146403953	351	Q9BYF1	1.3678	-22.239	-0.3301
1252	urn:mavedb:00000069-a-1	351	Y	L	LY	0.6618053009915916	351	Q9BYF1	1.3678	-22.239	-0.3208
1253	urn:mavedb:00000069-a-1	351	V	L	LV	0.7982260246976778	351	Q9BYF1	1.3678	-22.239	-0.1701
1254	urn:mavedb:00000069-a-1	370	A	L	LA	0.7797414902080464	370	Q9BYF1	2.2067	-7.9483	-0.2874
1255	urn:mavedb:00000069-a-1	370	R	L	LR	0.8944868279099343	370	Q9BYF1	2.2067	-22.2361	-0.3924
1256	urn:mavedb:00000069-a-1	370	N	L	LN	0.906886583720383	370	Q9BYF1	2.2067	-7.9483	-0.3762
1257	urn:mavedb:00000069-a-1	370	D	L	LD	0.656124736407005	370	Q9BYF1	2.2067	-22.2361	-0.4465
1258	urn:mavedb:00000069-a-1	370	C	L	LC	0.9235456791826444	370	Q9BYF1	2.2067	-22.2361	-0.2733
1259	urn:mavedb:00000069-a-1	370	Q	L	LQ	1.1129399236503945	370	Q9BYF1	2.2067	-6.6264	-0.3146
1260	urn:mavedb:00000069-a-1	370	E	L	LE	0.9221908740580779	370	Q9BYF1	2.2067	-22.2361	-0.4047
1261	urn:mavedb:00000069-a-1	370	G	L	LG	0.8473457883910904	370	Q9BYF1	2.2067	-22.2361	-0.3854
1262	urn:mavedb:00000069-a-1	370	H	L	LH	0.8391103591852387	370	Q9BYF1	2.2067	-22.2361	-0.3429
1263	urn:mavedb:00000069-a-1	370	I	L	LI	0.913244324408848	370	Q9BYF1	2.2067	-2.2341	-0.1226
1264	urn:mavedb:00000069-a-1	370	K	L	LK	0.9225762476823546	370	Q9BYF1	2.2067	-8.9482	-0.4034
1265	urn:mavedb:00000069-a-1	370	M	L	LM	1.0051850165116427	370	Q9BYF1	2.2067	-6.6264	-0.1531
1266	urn:mavedb:00000069-a-1	370	F	L	LF	1.0559652464942797	370	Q9BYF1	2.2067	-3.4565	-0.2003
1267	urn:mavedb:00000069-a-1	370	P	L	LP	0.7937868337732668	370	Q9BYF1	2.2067	-22.2361	-0.3966
1268	urn:mavedb:00000069-a-1	370	S	L	LS	0.7901867116168537	370	Q9BYF1	2.2067	-4.2479	-0.3272
1269	urn:mavedb:00000069-a-1	370	T	L	LT	0.8082202446416681	370	Q9BYF1	2.2067	-8.9482	-0.2915
1270	urn:mavedb:00000069-a-1	370	W	L	LW	0.9554312179769022	370	Q9BYF1	2.2067	-22.2361	-0.3301
1271	urn:mavedb:00000069-a-1	370	Y	L	LY	1.0228030952242504	370	Q9BYF1	2.2067	-7.9483	-0.3208
1272	urn:mavedb:00000069-a-1	370	V	L	LV	0.9198057840220507	370	Q9BYF1	2.2067	-2.7389	-0.1701
1273	urn:mavedb:00000069-a-1	39	A	L	LA	1.2829603547696444	39	Q9BYF1	2.1979	-7.8486	-0.2874
1274	urn:mavedb:00000069-a-1	39	R	L	LR	1.7169229566004174	39	Q9BYF1	2.1979	-4.3892	-0.3924
1275	urn:mavedb:00000069-a-1	39	N	L	LN	1.1507106060913919	39	Q9BYF1	2.1979	-22.1363	-0.3762
1276	urn:mavedb:00000069-a-1	39	D	L	LD	0.6208599559278802	39	Q9BYF1	2.1979	-22.1363	-0.4465
1277	urn:mavedb:00000069-a-1	39	C	L	LC	1.237005676823189	39	Q9BYF1	2.1979	-22.1363	-0.2733
1278	urn:mavedb:00000069-a-1	39	Q	L	LQ	1.2796398054400209	39	Q9BYF1	2.1979	-6.8486	-0.3146
1279	urn:mavedb:00000069-a-1	39	E	L	LE	1.2020032902445055	39	Q9BYF1	2.1979	-5.8486	-0.4047
1280	urn:mavedb:00000069-a-1	39	G	L	LG	1.2201276153356264	39	Q9BYF1	2.1979	-22.1363	-0.3854
1281	urn:mavedb:00000069-a-1	39	H	L	LH	1.2003120756532906	39	Q9BYF1	2.1979	-7.8486	-0.3429
1282	urn:mavedb:00000069-a-1	39	I	L	LI	1.369583812961885	39	Q9BYF1	2.1979	-2.966	-0.1226
1283	urn:mavedb:00000069-a-1	39	K	L	LK	1.6711814319721916	39	Q9BYF1	2.1979	-6.0413	-0.4034
1284	urn:mavedb:00000069-a-1	39	M	L	LM	1.1433063562412387	39	Q9BYF1	2.1979	-6.8486	-0.1531
1285	urn:mavedb:00000069-a-1	39	F	L	LF	1.0712104757607968	39	Q9BYF1	2.1979	-7.8486	-0.2003
1286	urn:mavedb:00000069-a-1	39	P	L	LP	1.0417073080034698	39	Q9BYF1	2.1979	-22.1363	-0.3966
1287	urn:mavedb:00000069-a-1	39	S	L	LS	1.0390207220493066	39	Q9BYF1	2.1979	-8.8485	-0.3272
1288	urn:mavedb:00000069-a-1	39	T	L	LT	1.07366890670726	39	Q9BYF1	2.1979	-7.8486	-0.2915
1289	urn:mavedb:00000069-a-1	39	W	L	LW	0.9895565415657555	39	Q9BYF1	2.1979	-6.0413	-0.3301
1290	urn:mavedb:00000069-a-1	39	Y	L	LY	1.0806849969628811	39	Q9BYF1	2.1979	-7.2636	-0.3208
1291	urn:mavedb:00000069-a-1	39	V	L	LV	1.313630878523409	39	Q9BYF1	2.1979	-1.0348	-0.1701
1292	urn:mavedb:00000069-a-1	45	A	L	LA	0.37835399803385295	45	Q9BYF1	2.2186	-4.6069	-0.2874
1293	urn:mavedb:00000069-a-1	45	R	L	LR	0.369118690470849	45	Q9BYF1	2.2186	-7.8548	-0.3924
1294	urn:mavedb:00000069-a-1	45	N	L	LN	0.46885124591122596	45	Q9BYF1	2.2186	-8.8547	-0.3762
1295	urn:mavedb:00000069-a-1	45	D	L	LD	0.5059102949127626	45	Q9BYF1	2.2186	-8.8547	-0.4465
1296	urn:mavedb:00000069-a-1	45	C	L	LC	0.32981597159836873	45	Q9BYF1	2.2186	-22.1426	-0.2733
1297	urn:mavedb:00000069-a-1	45	Q	L	LQ	0.40852078150883364	45	Q9BYF1	2.2186	-7.8548	-0.3146
1298	urn:mavedb:00000069-a-1	45	E	L	LE	0.30035037526061226	45	Q9BYF1	2.2186	-1.3313	-0.4047
1299	urn:mavedb:00000069-a-1	45	G	L	LG	0.25783439830138954	45	Q9BYF1	2.2186	-22.1426	-0.3854
1300	urn:mavedb:00000069-a-1	45	H	L	LH	0.6120422797641376	45	Q9BYF1	2.2186	-7.8548	-0.3429
1301	urn:mavedb:00000069-a-1	45	I	L	LI	1.0613018466062436	45	Q9BYF1	2.2186	-4.5329	-0.1226
1302	urn:mavedb:00000069-a-1	45	K	L	LK	0.35756831219254936	45	Q9BYF1	2.2186	-7.2699	-0.4034
1303	urn:mavedb:00000069-a-1	45	M	L	LM	0.9662009476129259	45	Q9BYF1	2.2186	-8.8547	-0.1531
1304	urn:mavedb:00000069-a-1	45	F	L	LF	0.8184402923830342	45	Q9BYF1	2.2186	-7.8548	-0.2003
1305	urn:mavedb:00000069-a-1	45	P	L	LP	0.5563720798803513	45	Q9BYF1	2.2186	-22.1426	-0.3966
1306	urn:mavedb:00000069-a-1	45	S	L	LS	0.5001094688543184	45	Q9BYF1	2.2186	-4.0475	-0.3272
1307	urn:mavedb:00000069-a-1	45	T	L	LT	0.8041321081433312	45	Q9BYF1	2.2186	-6.8548	-0.2915
1308	urn:mavedb:00000069-a-1	45	W	L	LW	0.35464447768593477	45	Q9BYF1	2.2186	-7.8548	-0.3301
1309	urn:mavedb:00000069-a-1	45	Y	L	LY	0.601590206771262	45	Q9BYF1	2.2186	-22.1426	-0.3208
1310	urn:mavedb:00000069-a-1	45	V	L	LV	0.5680926088011807	45	Q9BYF1	2.2186	-4.5329	-0.1701
1311	urn:mavedb:00000069-a-1	73	A	L	LA	1.0088683598470836	73	Q9BYF1	2.5253	-4.9666	-0.2874
1312	urn:mavedb:00000069-a-1	73	R	L	LR	1.144149913575135	73	Q9BYF1	2.5253	-8.8733	-0.3924
1313	urn:mavedb:00000069-a-1	73	N	L	LN	1.0093804373609738	73	Q9BYF1	2.5253	-7.8734	-0.3762
1314	urn:mavedb:00000069-a-1	73	D	L	LD	0.6274686077347313	73	Q9BYF1	2.5253	-5.7035	-0.4465
1315	urn:mavedb:00000069-a-1	73	C	L	LC	1.03873354282704	73	Q9BYF1	2.5253	-7.8734	-0.2733
1316	urn:mavedb:00000069-a-1	73	Q	L	LQ	0.9937965662558375	73	Q9BYF1	2.5253	-6.0661	-0.3146
1317	urn:mavedb:00000069-a-1	73	E	L	LE	0.9563953274424831	73	Q9BYF1	2.5253	-6.8734	-0.4047
1318	urn:mavedb:00000069-a-1	73	G	L	LG	0.8578750533607881	73	Q9BYF1	2.5253	-7.8734	-0.3854
1319	urn:mavedb:00000069-a-1	73	H	L	LH	0.9030757043749307	73	Q9BYF1	2.5253	-7.8734	-0.3429
1320	urn:mavedb:00000069-a-1	73	I	L	LI	0.9653636876655192	73	Q9BYF1	2.5253	-5.7035	-0.1226
1321	urn:mavedb:00000069-a-1	73	K	L	LK	1.0523995803250366	73	Q9BYF1	2.5253	-7.8734	-0.4034
1322	urn:mavedb:00000069-a-1	73	M	L	LM	0.9866945707309962	73	Q9BYF1	2.5253	-5.414	-0.1531
1323	urn:mavedb:00000069-a-1	73	F	L	LF	0.8918957739920139	73	Q9BYF1	2.5253	-6.5515	-0.2003
1324	urn:mavedb:00000069-a-1	73	P	L	LP	0.32123194807031996	73	Q9BYF1	2.5253	-22.1612	-0.3966
1325	urn:mavedb:00000069-a-1	73	S	L	LS	0.858256836461958	73	Q9BYF1	2.5253	-4.2885	-0.3272
1326	urn:mavedb:00000069-a-1	73	T	L	LT	0.9179488603095871	73	Q9BYF1	2.5253	-1.4388	-0.2915
1327	urn:mavedb:00000069-a-1	73	W	L	LW	1.1421755868737025	73	Q9BYF1	2.5253	-22.1612	-0.3301
1328	urn:mavedb:00000069-a-1	73	Y	L	LY	0.7290420619027618	73	Q9BYF1	2.5253	-1.4811	-0.3208
1329	urn:mavedb:00000069-a-1	73	V	L	LV	1.0785123980246734	73	Q9BYF1	2.5253	-5.414	-0.1701
1330	urn:mavedb:00000069-a-1	79	A	L	LA	0.9438386937143746	79	Q9BYF1	3.3419	-6.5422	-0.2874
1331	urn:mavedb:00000069-a-1	79	R	L	LR	1.3187849344329885	79	Q9BYF1	3.3419	-2.7557	-0.3924
1332	urn:mavedb:00000069-a-1	79	N	L	LN	0.7674961880192263	79	Q9BYF1	3.3419	-2.6943	-0.3762
1333	urn:mavedb:00000069-a-1	79	D	L	LD	0.7599470813497429	79	Q9BYF1	3.3419	-6.8642	-0.4465
1334	urn:mavedb:00000069-a-1	79	C	L	LC	0.3097457599250817	79	Q9BYF1	3.3419	-22.1519	-0.2733
1335	urn:mavedb:00000069-a-1	79	Q	L	LQ	0.9533846683489025	79	Q9BYF1	3.3419	-3.9573	-0.3146
1336	urn:mavedb:00000069-a-1	79	E	L	LE	0.45140529626207937	79	Q9BYF1	3.3419	-2.5066	-0.4047
1337	urn:mavedb:00000069-a-1	79	G	L	LG	0.7379478262659007	79	Q9BYF1	3.3419	-22.1519	-0.3854
1338	urn:mavedb:00000069-a-1	79	H	L	LH	0.931325044383484	79	Q9BYF1	3.3419	-6.8642	-0.3429
1339	urn:mavedb:00000069-a-1	79	I	L	LI	1.868603515428481	79	Q9BYF1	3.3419	-5.1637	-0.1226
1340	urn:mavedb:00000069-a-1	79	K	L	LK	0.7672003136332197	79	Q9BYF1	3.3419	-2.7767	-0.4034
1341	urn:mavedb:00000069-a-1	79	M	L	LM	1.30961118115606	79	Q9BYF1	3.3419	-6.5422	-0.1531
1342	urn:mavedb:00000069-a-1	79	F	L	LF	1.8022673377183005	79	Q9BYF1	3.3419	-5.0568	-0.2003
1343	urn:mavedb:00000069-a-1	79	P	L	LP	1.5566852208395254	79	Q9BYF1	3.3419	-22.1519	-0.3966
1344	urn:mavedb:00000069-a-1	79	S	L	LS	1.015913638590964	79	Q9BYF1	3.3419	-22.1519	-0.3272
1345	urn:mavedb:00000069-a-1	79	T	L	LT	2.0112495418837484	79	Q9BYF1	3.3419	-5.6943	-0.2915
1346	urn:mavedb:00000069-a-1	79	W	L	LW	1.9858101779200954	79	Q9BYF1	3.3419	-3.5423	-0.3301
1347	urn:mavedb:00000069-a-1	79	Y	L	LY	1.8577352168313914	79	Q9BYF1	3.3419	-6.8642	-0.3208
1348	urn:mavedb:00000069-a-1	79	V	L	LV	1.9533160740006417	79	Q9BYF1	3.3419	-6.2792	-0.1701
1349	urn:mavedb:00000069-a-1	91	A	L	LA	1.2502903342455596	91	Q9BYF1	3.3276	-2.5758	-0.2874
1350	urn:mavedb:00000069-a-1	91	R	L	LR	1.3681256127577333	91	Q9BYF1	3.3276	-5.7096	-0.3924
1351	urn:mavedb:00000069-a-1	91	N	L	LN	1.1815831623552024	91	Q9BYF1	3.3276	-6.5576	-0.3762
1352	urn:mavedb:00000069-a-1	91	D	L	LD	1.1457809040143927	91	Q9BYF1	3.3276	-4.0722	-0.4465
1353	urn:mavedb:00000069-a-1	91	C	L	LC	1.264913526096946	91	Q9BYF1	3.3276	-22.1673	-0.2733
1354	urn:mavedb:00000069-a-1	91	Q	L	LQ	0.9822709713516563	91	Q9BYF1	3.3276	-4.9727	-0.3146
1355	urn:mavedb:00000069-a-1	91	E	L	LE	1.0903385561949424	91	Q9BYF1	3.3276	-4.1791	-0.4047
1356	urn:mavedb:00000069-a-1	91	G	L	LG	1.3306888080638157	91	Q9BYF1	3.3276	-4.7921	-0.3854
1357	urn:mavedb:00000069-a-1	91	H	L	LH	1.3222284437097294	91	Q9BYF1	3.3276	-7.2946	-0.3429
1358	urn:mavedb:00000069-a-1	91	I	L	LI	1.1368341802701138	91	Q9BYF1	3.3276	-7.8795	-0.1226
1359	urn:mavedb:00000069-a-1	91	K	L	LK	1.093651926126412	91	Q9BYF1	3.3276	-7.2946	-0.4034
1360	urn:mavedb:00000069-a-1	91	M	L	LM	1.0618995385817032	91	Q9BYF1	3.3276	-22.1673	-0.1531
1361	urn:mavedb:00000069-a-1	91	F	L	LF	1.0051425054072474	91	Q9BYF1	3.3276	-4.1791	-0.2003
1362	urn:mavedb:00000069-a-1	91	P	L	LP	1.7784842818390607	91	Q9BYF1	3.3276	-1.7298	-0.3966
1363	urn:mavedb:00000069-a-1	91	S	L	LS	1.217892557626136	91	Q9BYF1	3.3276	-3.7503	-0.3272
1364	urn:mavedb:00000069-a-1	91	T	L	LT	1.3111214230448642	91	Q9BYF1	3.3276	-3.8796	-0.2915
1365	urn:mavedb:00000069-a-1	91	W	L	LW	1.2269468987793213	91	Q9BYF1	3.3276	-8.8794	-0.3301
1366	urn:mavedb:00000069-a-1	91	Y	L	LY	1.0302306300624762	91	Q9BYF1	3.3276	-6.2946	-0.3208
1367	urn:mavedb:00000069-a-1	91	V	L	LV	1.1997283184732874	91	Q9BYF1	3.3276	-5.0722	-0.1701
1368	urn:mavedb:00000069-a-1	95	A	L	LA	1.0993710475205325	95	Q9BYF1	1.7065	-22.1734	-0.2874
1369	urn:mavedb:00000069-a-1	95	R	L	LR	1.102083435499622	95	Q9BYF1	1.7065	-0.772	-0.3924
1370	urn:mavedb:00000069-a-1	95	N	L	LN	1.0578289251545754	95	Q9BYF1	1.7065	-22.1734	-0.3762
1371	urn:mavedb:00000069-a-1	95	D	L	LD	1.1838570482048068	95	Q9BYF1	1.7065	-8.8856	-0.4465
1372	urn:mavedb:00000069-a-1	95	C	L	LC	0.9231641414925676	95	Q9BYF1	1.7065	-22.1734	-0.2733
1373	urn:mavedb:00000069-a-1	95	Q	L	LQ	0.9897880481278847	95	Q9BYF1	1.7065	-8.8856	-0.3146
1374	urn:mavedb:00000069-a-1	95	E	L	LE	1.0938612999939472	95	Q9BYF1	1.7065	-7.8856	-0.4047
1375	urn:mavedb:00000069-a-1	95	G	L	LG	0.9873113625214651	95	Q9BYF1	1.7065	-22.1734	-0.3854
1376	urn:mavedb:00000069-a-1	95	H	L	LH	0.9252453135617815	95	Q9BYF1	1.7065	-7.8856	-0.3429
1377	urn:mavedb:00000069-a-1	95	I	L	LI	0.8875805294534493	95	Q9BYF1	1.7065	-6.5637	-0.1226
1378	urn:mavedb:00000069-a-1	95	K	L	LK	1.1403995255171582	95	Q9BYF1	1.7065	-3.7564	-0.4034
1379	urn:mavedb:00000069-a-1	95	M	L	LM	1.1616994923283643	95	Q9BYF1	1.7065	-7.3007	-0.1531
1380	urn:mavedb:00000069-a-1	95	F	L	LF	0.9481982073877178	95	Q9BYF1	1.7065	-6.3007	-0.2003
1381	urn:mavedb:00000069-a-1	95	P	L	LP	0.8700627372799125	95	Q9BYF1	1.7065	-8.8856	-0.3966
1382	urn:mavedb:00000069-a-1	95	S	L	LS	0.8978214134656064	95	Q9BYF1	1.7065	-7.3007	-0.3272
1383	urn:mavedb:00000069-a-1	95	T	L	LT	0.9966202517614663	95	Q9BYF1	1.7065	-7.3007	-0.2915
1384	urn:mavedb:00000069-a-1	95	W	L	LW	1.0619177467963365	95	Q9BYF1	1.7065	-22.1734	-0.3301
1385	urn:mavedb:00000069-a-1	95	Y	L	LY	1.0058391236731117	95	Q9BYF1	1.7065	-8.8856	-0.3208
1386	urn:mavedb:00000069-a-1	95	V	L	LV	0.9511226026841504	95	Q9BYF1	1.7065	-7.8856	-0.1701
1387	urn:mavedb:00000069-a-1	26	A	K	KA	1.4842504186499377	26	Q9BYF1	3.0380000000000003	-4.45	-0.1604
1388	urn:mavedb:00000069-a-1	26	R	K	KR	1.3683403850700246	26	Q9BYF1	3.0380000000000003	-2.6329	-0.0735
1389	urn:mavedb:00000069-a-1	26	N	K	KN	1.0346256200218567	26	Q9BYF1	3.0380000000000003	-4.5204	-0.1843
1390	urn:mavedb:00000069-a-1	26	D	K	KD	1.560844596522526	26	Q9BYF1	3.0380000000000003	-6.2574	-0.3031
1391	urn:mavedb:00000069-a-1	26	C	K	KC	0.9749467454444326	26	Q9BYF1	3.0380000000000003	-22.1301	-0.2523
1392	urn:mavedb:00000069-a-1	26	Q	K	KQ	1.1106128023215156	26	Q9BYF1	3.0380000000000003	-2.6329	-0.1594
1393	urn:mavedb:00000069-a-1	26	E	K	KE	1.1718455754435548	26	Q9BYF1	3.0380000000000003	-4.45	-0.193
1394	urn:mavedb:00000069-a-1	26	G	K	KG	0.8791212243523723	26	Q9BYF1	3.0380000000000003	-6.8423	-0.2379
1395	urn:mavedb:00000069-a-1	26	H	K	KH	0.899098280941183	26	Q9BYF1	3.0380000000000003	-7.2573	-0.1736
1396	urn:mavedb:00000069-a-1	26	I	K	KI	1.5157067392852852	26	Q9BYF1	3.0380000000000003	-5.6724	-0.2106
1397	urn:mavedb:00000069-a-1	26	L	K	KL	1.0460079445890433	26	Q9BYF1	3.0380000000000003	-5.1419	-0.2089
1398	urn:mavedb:00000069-a-1	26	M	K	KM	1.0530354885609368	26	Q9BYF1	3.0380000000000003	-22.1301	-0.1736
1399	urn:mavedb:00000069-a-1	26	F	K	KF	0.84017652505634	26	Q9BYF1	3.0380000000000003	-7.8423	-0.2535
1400	urn:mavedb:00000069-a-1	26	P	K	KP	0.5277185058506605	26	Q9BYF1	3.0380000000000003	-22.1301	-0.3886
1401	urn:mavedb:00000069-a-1	26	S	K	KS	1.2087088845271792	26	Q9BYF1	3.0380000000000003	-3.798	-0.1737
1402	urn:mavedb:00000069-a-1	26	T	K	KT	1.1779641690146276	26	Q9BYF1	3.0380000000000003	-6.5204	-0.1892
1403	urn:mavedb:00000069-a-1	26	W	K	KW	0.9555502760674259	26	Q9BYF1	3.0380000000000003	-6.5204	-0.2653
1404	urn:mavedb:00000069-a-1	26	Y	K	KY	0.6916391784755063	26	Q9BYF1	3.0380000000000003	-22.1301	-0.2337
1405	urn:mavedb:00000069-a-1	26	V	K	KV	1.4244463087540453	26	Q9BYF1	3.0380000000000003	-4.9355	-0.1895
1406	urn:mavedb:00000069-a-1	31	A	K	KA	0.4193195940074631	31	Q9BYF1	2.9643	-5.1482	-0.1604
1407	urn:mavedb:00000069-a-1	31	R	K	KR	0.51772459694051	31	Q9BYF1	2.9643	-4.2637	-0.0735
1408	urn:mavedb:00000069-a-1	31	N	K	KN	0.482072853058653	31	Q9BYF1	2.9643	-4.5267	-0.1843
1409	urn:mavedb:00000069-a-1	31	D	K	KD	0.3284707790075808	31	Q9BYF1	2.9643	-3.0413	-0.3031
1410	urn:mavedb:00000069-a-1	31	C	K	KC	0.4729245167599414	31	Q9BYF1	2.9643	-22.1363	-0.2523
1411	urn:mavedb:00000069-a-1	31	Q	K	KQ	0.5139887855223874	31	Q9BYF1	2.9643	-3.9906	-0.1594
1412	urn:mavedb:00000069-a-1	31	E	K	KE	0.5496674961580096	31	Q9BYF1	2.9643	-1.3729	-0.193
1413	urn:mavedb:00000069-a-1	31	G	K	KG	0.39414643350949374	31	Q9BYF1	2.9643	-6.5267	-0.2379
1414	urn:mavedb:00000069-a-1	31	H	K	KH	0.776622920201083	31	Q9BYF1	2.9643	-6.2636	-0.1736
1415	urn:mavedb:00000069-a-1	31	I	K	KI	0.5117389579005701	31	Q9BYF1	2.9643	-22.1363	-0.2106
1416	urn:mavedb:00000069-a-1	31	L	K	KL	0.8119904103167208	31	Q9BYF1	2.9643	-7.8486	-0.2089
1417	urn:mavedb:00000069-a-1	31	M	K	KM	0.8700763390174566	31	Q9BYF1	2.9643	-7.2636	-0.1736
1418	urn:mavedb:00000069-a-1	31	F	K	KF	1.2241340757859513	31	Q9BYF1	2.9643	-4.8486	-0.2535
1419	urn:mavedb:00000069-a-1	31	P	K	KP	0.18303230602103737	31	Q9BYF1	2.9643	-22.1363	-0.3886
1420	urn:mavedb:00000069-a-1	31	S	K	KS	0.38262749871479174	31	Q9BYF1	2.9643	-4.1482	-0.1737
1421	urn:mavedb:00000069-a-1	31	T	K	KT	0.3094618252831779	31	Q9BYF1	2.9643	-5.3892	-0.1892
1422	urn:mavedb:00000069-a-1	31	W	K	KW	1.7661368290056618	31	Q9BYF1	2.9643	-7.2636	-0.2653
1423	urn:mavedb:00000069-a-1	31	Y	K	KY	1.5550462845044626	31	Q9BYF1	2.9643	-7.8486	-0.2337
1424	urn:mavedb:00000069-a-1	31	V	K	KV	0.43924714227924944	31	Q9BYF1	2.9643	-22.1363	-0.1895
1425	urn:mavedb:00000069-a-1	353	A	K	KA	0.20369583017548287	353	Q9BYF1	2.1232	-6.9542	-0.1604
1426	urn:mavedb:00000069-a-1	353	R	K	KR	0.5678785183361941	353	Q9BYF1	2.1232	-1.24	-0.0735
1427	urn:mavedb:00000069-a-1	353	N	K	KN	0.5282181457565512	353	Q9BYF1	2.1232	-2.1468	-0.1843
1428	urn:mavedb:00000069-a-1	353	D	K	KD	0.2682808136546426	353	Q9BYF1	2.1232	-4.4948	-0.3031
1429	urn:mavedb:00000069-a-1	353	C	K	KC	0.35605261867160287	353	Q9BYF1	2.1232	-22.2419	-0.2523
1430	urn:mavedb:00000069-a-1	353	Q	K	KQ	0.5510147226044694	353	Q9BYF1	2.1232	-5.7843	-0.1594
1431	urn:mavedb:00000069-a-1	353	E	K	KE	0.6135988613501797	353	Q9BYF1	2.1232	-8.9541	-0.193
1432	urn:mavedb:00000069-a-1	353	G	K	KG	0.24555290217138181	353	Q9BYF1	2.1232	-22.2419	-0.2379
1433	urn:mavedb:00000069-a-1	353	H	K	KH	0.23055496967818834	353	Q9BYF1	2.1232	-7.9541	-0.1736
1434	urn:mavedb:00000069-a-1	353	I	K	KI	0.34037548505845294	353	Q9BYF1	2.1232	-22.2419	-0.2106
1435	urn:mavedb:00000069-a-1	353	L	K	KL	0.40529585560786285	353	Q9BYF1	2.1232	-7.9541	-0.2089
1436	urn:mavedb:00000069-a-1	353	M	K	KM	0.542260136718577	353	Q9BYF1	2.1232	-6.9542	-0.1736
1437	urn:mavedb:00000069-a-1	353	F	K	KF	0.48873959448031545	353	Q9BYF1	2.1232	-22.2419	-0.2535
1438	urn:mavedb:00000069-a-1	353	P	K	KP	0.443017356047685	353	Q9BYF1	2.1232	-8.9541	-0.3886
1439	urn:mavedb:00000069-a-1	353	S	K	KS	0.24283218609642698	353	Q9BYF1	2.1232	-6.6322	-0.1737
1440	urn:mavedb:00000069-a-1	353	T	K	KT	0.4912343807280076	353	Q9BYF1	2.1232	-7.9541	-0.1892
1441	urn:mavedb:00000069-a-1	353	W	K	KW	0.18545254452901627	353	Q9BYF1	2.1232	-22.2419	-0.2653
1442	urn:mavedb:00000069-a-1	353	Y	K	KY	0.5012622348765997	353	Q9BYF1	2.1232	-22.2419	-0.2337
1443	urn:mavedb:00000069-a-1	353	V	K	KV	0.2436227915671656	353	Q9BYF1	2.1232	-22.2419	-0.1895
1444	urn:mavedb:00000069-a-1	441	A	K	KA	1.0948398111053916	441	Q9BYF1	1.4947	-8.9424	-0.1604
1445	urn:mavedb:00000069-a-1	441	R	K	KR	1.0936516550954793	441	Q9BYF1	1.4947	-6.3575	-0.0735
1446	urn:mavedb:00000069-a-1	441	N	K	KN	1.0357056949187513	441	Q9BYF1	1.4947	-5.1352	-0.1843
1447	urn:mavedb:00000069-a-1	441	D	K	KD	0.9562017580193862	441	Q9BYF1	1.4947	-22.2302	-0.3031
1448	urn:mavedb:00000069-a-1	441	C	K	KC	0.9952526009093532	441	Q9BYF1	1.4947	-22.2302	-0.2523
1449	urn:mavedb:00000069-a-1	441	Q	K	KQ	1.103946283837403	441	Q9BYF1	1.4947	-6.3575	-0.1594
1450	urn:mavedb:00000069-a-1	441	E	K	KE	0.9687473278722876	441	Q9BYF1	1.4947	-8.9424	-0.193
1451	urn:mavedb:00000069-a-1	441	G	K	KG	1.015570714044103	441	Q9BYF1	1.4947	-5.1352	-0.2379
1452	urn:mavedb:00000069-a-1	441	H	K	KH	1.035144038371087	441	Q9BYF1	1.4947	-22.2302	-0.1736
1453	urn:mavedb:00000069-a-1	441	I	K	KI	0.8777103397965338	441	Q9BYF1	1.4947	-22.2302	-0.2106
1454	urn:mavedb:00000069-a-1	441	L	K	KL	0.9606808348386838	441	Q9BYF1	1.4947	-6.6206	-0.2089
1455	urn:mavedb:00000069-a-1	441	M	K	KM	1.0890476096437611	441	Q9BYF1	1.4947	-22.2302	-0.1736
1456	urn:mavedb:00000069-a-1	441	F	K	KF	1.0881375459036038	441	Q9BYF1	1.4947	-6.6206	-0.2535
1457	urn:mavedb:00000069-a-1	441	P	K	KP	0.515385347539235	441	Q9BYF1	1.4947	-22.2302	-0.3886
1458	urn:mavedb:00000069-a-1	441	S	K	KS	1.0592376282784741	441	Q9BYF1	1.4947	-2.2146	-0.1737
1459	urn:mavedb:00000069-a-1	441	T	K	KT	1.0480796325233228	441	Q9BYF1	1.4947	-22.2302	-0.1892
1460	urn:mavedb:00000069-a-1	441	W	K	KW	0.9866654754330298	441	Q9BYF1	1.4947	-22.2302	-0.2653
1461	urn:mavedb:00000069-a-1	441	Y	K	KY	1.0110691509464629	441	Q9BYF1	1.4947	-22.2302	-0.2337
1462	urn:mavedb:00000069-a-1	441	V	K	KV	0.9770947262639772	441	Q9BYF1	1.4947	-8.9424	-0.1895
1463	urn:mavedb:00000069-a-1	68	A	K	KA	0.8869352996412447	68	Q9BYF1	2.9810000000000003	-4.1356	-0.1604
1464	urn:mavedb:00000069-a-1	68	R	K	KR	1.1088549526255482	68	Q9BYF1	2.9810000000000003	-4.3766	-0.0735
1465	urn:mavedb:00000069-a-1	68	N	K	KN	1.0599665599038866	68	Q9BYF1	2.9810000000000003	-6.5141	-0.1843
1466	urn:mavedb:00000069-a-1	68	D	K	KD	0.5039307766729961	68	Q9BYF1	2.9810000000000003	-5.1356	-0.3031
1467	urn:mavedb:00000069-a-1	68	C	K	KC	0.9193267190945537	68	Q9BYF1	2.9810000000000003	-8.8359	-0.2523
1468	urn:mavedb:00000069-a-1	68	Q	K	KQ	0.8183558287167071	68	Q9BYF1	2.9810000000000003	-2.9534	-0.1594
1469	urn:mavedb:00000069-a-1	68	E	K	KE	0.6845712249751665	68	Q9BYF1	2.9810000000000003	-1.8819	-0.193
1470	urn:mavedb:00000069-a-1	68	G	K	KG	0.805883388373111	68	Q9BYF1	2.9810000000000003	-22.1238	-0.2379
1471	urn:mavedb:00000069-a-1	68	H	K	KH	0.9656712088904471	68	Q9BYF1	2.9810000000000003	-22.1238	-0.1736
1472	urn:mavedb:00000069-a-1	68	I	K	KI	0.8549905264298783	68	Q9BYF1	2.9810000000000003	-2.6863	-0.2106
1473	urn:mavedb:00000069-a-1	68	L	K	KL	0.6893475413733166	68	Q9BYF1	2.9810000000000003	-4.6661	-0.2089
1474	urn:mavedb:00000069-a-1	68	M	K	KM	0.7144821515041677	68	Q9BYF1	2.9810000000000003	-6.2511	-0.1736
1475	urn:mavedb:00000069-a-1	68	F	K	KF	0.7195130227311963	68	Q9BYF1	2.9810000000000003	-22.1238	-0.2535
1476	urn:mavedb:00000069-a-1	68	P	K	KP	0.3990353339696272	68	Q9BYF1	2.9810000000000003	-22.1238	-0.3886
1477	urn:mavedb:00000069-a-1	68	S	K	KS	0.7991598031200562	68	Q9BYF1	2.9810000000000003	-7.836	-0.1737
1478	urn:mavedb:00000069-a-1	68	T	K	KT	0.8318568820899631	68	Q9BYF1	2.9810000000000003	-6.5141	-0.1892
1479	urn:mavedb:00000069-a-1	68	W	K	KW	0.6944870149497443	68	Q9BYF1	2.9810000000000003	-22.1238	-0.2653
1480	urn:mavedb:00000069-a-1	68	Y	K	KY	0.7197857752870549	68	Q9BYF1	2.9810000000000003	-22.1238	-0.2337
1481	urn:mavedb:00000069-a-1	68	V	K	KV	0.8679386296559815	68	Q9BYF1	2.9810000000000003	-5.0287	-0.1895
1482	urn:mavedb:00000069-a-1	74	A	K	KA	1.013543253293988	74	Q9BYF1	3.0618	-5.2885	-0.1604
1483	urn:mavedb:00000069-a-1	74	R	K	KR	1.053929882548092	74	Q9BYF1	3.0618	-5.8734	-0.0735
1484	urn:mavedb:00000069-a-1	74	N	K	KN	1.0374515883900175	74	Q9BYF1	3.0618	-5.2885	-0.1843
1485	urn:mavedb:00000069-a-1	74	D	K	KD	0.8362088662273476	74	Q9BYF1	3.0618	-4.0155	-0.3031
1486	urn:mavedb:00000069-a-1	74	C	K	KC	0.9119291606670166	74	Q9BYF1	3.0618	-22.1612	-0.2523
1487	urn:mavedb:00000069-a-1	74	Q	K	KQ	0.9607034980587241	74	Q9BYF1	3.0618	-5.7035	-0.1594
1488	urn:mavedb:00000069-a-1	74	E	K	KE	0.8998767658307067	74	Q9BYF1	3.0618	-2.201	-0.193
1489	urn:mavedb:00000069-a-1	74	G	K	KG	1.0499259746428191	74	Q9BYF1	3.0618	-6.8734	-0.2379
1490	urn:mavedb:00000069-a-1	74	H	K	KH	1.08122058554869	74	Q9BYF1	3.0618	-22.1612	-0.1736
1491	urn:mavedb:00000069-a-1	74	I	K	KI	0.8242527023544783	74	Q9BYF1	3.0618	-7.2884	-0.2106
1492	urn:mavedb:00000069-a-1	74	L	K	KL	1.0071904419525182	74	Q9BYF1	3.0618	-1.9077	-0.2089
1493	urn:mavedb:00000069-a-1	74	M	K	KM	0.9462285924893807	74	Q9BYF1	3.0618	-7.8734	-0.1736
1494	urn:mavedb:00000069-a-1	74	F	K	KF	0.9534231631314566	74	Q9BYF1	3.0618	-6.0661	-0.2535
1495	urn:mavedb:00000069-a-1	74	P	K	KP	0.5982300663996405	74	Q9BYF1	3.0618	-22.1612	-0.3886
1496	urn:mavedb:00000069-a-1	74	S	K	KS	0.9019772341336986	74	Q9BYF1	3.0618	-3.786	-0.1737
1497	urn:mavedb:00000069-a-1	74	T	K	KT	0.9951822569208324	74	Q9BYF1	3.0618	-4.173	-0.1892
1498	urn:mavedb:00000069-a-1	74	W	K	KW	1.0290412019001878	74	Q9BYF1	3.0618	-22.1612	-0.2653
1499	urn:mavedb:00000069-a-1	74	Y	K	KY	0.8948739869823172	74	Q9BYF1	3.0618	-22.1612	-0.2337
1500	urn:mavedb:00000069-a-1	74	V	K	KV	0.9879338467106371	74	Q9BYF1	3.0618	-4.7035	-0.1895
1501	urn:mavedb:00000069-a-1	366	A	M	MA	1.044915533664565	366	Q9BYF1	0.6835	-22.2361	-0.2641
1502	urn:mavedb:00000069-a-1	366	R	M	MR	0.9625658455361361	366	Q9BYF1	0.6835	-22.2361	-0.3817
1503	urn:mavedb:00000069-a-1	366	N	M	MN	0.5517029066993437	366	Q9BYF1	0.6835	-22.2361	-0.3336
1504	urn:mavedb:00000069-a-1	366	D	M	MD	1.1063396967254686	366	Q9BYF1	0.6835	-22.2361	-0.41
1505	urn:mavedb:00000069-a-1	366	C	M	MC	1.0168884505571754	366	Q9BYF1	0.6835	-22.2361	-0.2713
1506	urn:mavedb:00000069-a-1	366	Q	M	MQ	0.9325835963707138	366	Q9BYF1	0.6835	-6.3634	-0.3232
1507	urn:mavedb:00000069-a-1	366	E	M	ME	0.8076419865878952	366	Q9BYF1	0.6835	-7.9483	-0.3972
1508	urn:mavedb:00000069-a-1	366	G	M	MG	0.9625120296401489	366	Q9BYF1	0.6835	-22.2361	-0.37
1509	urn:mavedb:00000069-a-1	366	H	M	MH	0.9570734820444383	366	Q9BYF1	0.6835	-7.3634	-0.3404
1510	urn:mavedb:00000069-a-1	366	I	M	MI	1.0174853739374532	366	Q9BYF1	0.6835	-4.8609	-0.1558
1511	urn:mavedb:00000069-a-1	366	L	M	ML	0.9743090895159792	366	Q9BYF1	0.6835	-6.3634	-0.1126
1512	urn:mavedb:00000069-a-1	366	K	M	MK	1.042040873518121	366	Q9BYF1	0.6835	-8.9482	-0.34600000000000003
1513	urn:mavedb:00000069-a-1	366	F	M	MF	1.0073944771549224	366	Q9BYF1	0.6835	-6.141	-0.2707
1514	urn:mavedb:00000069-a-1	366	P	M	MP	0.7944275480513209	366	Q9BYF1	0.6835	-22.2361	-0.4879
1515	urn:mavedb:00000069-a-1	366	S	M	MS	0.9019952609119253	366	Q9BYF1	0.6835	-8.9482	-0.3052
1516	urn:mavedb:00000069-a-1	366	T	M	MT	1.01024699127247	366	Q9BYF1	0.6835	-8.9482	-0.2263
1517	urn:mavedb:00000069-a-1	366	W	M	MW	1.0557869983344395	366	Q9BYF1	0.6835	-22.2361	-0.3529
1518	urn:mavedb:00000069-a-1	366	Y	M	MY	1.029065810130492	366	Q9BYF1	0.6835	-8.9482	-0.3261
1519	urn:mavedb:00000069-a-1	366	V	M	MV	0.9838610382176198	366	Q9BYF1	0.6835	-22.2361	-0.1978
1520	urn:mavedb:00000069-a-1	383	A	M	MA	0.7295848824748157	383	Q9BYF1	1.1031	-22.2361	-0.2641
1521	urn:mavedb:00000069-a-1	383	R	M	MR	0.8688606058723423	383	Q9BYF1	1.1031	-22.2361	-0.3817
1522	urn:mavedb:00000069-a-1	383	N	M	MN	0.3494339178947615	383	Q9BYF1	1.1031	-22.2361	-0.3336
1523	urn:mavedb:00000069-a-1	383	D	M	MD	0.6136932312045851	383	Q9BYF1	1.1031	-22.2361	-0.41
1524	urn:mavedb:00000069-a-1	383	C	M	MC	0.8052384664484502	383	Q9BYF1	1.1031	-22.2361	-0.2713
1525	urn:mavedb:00000069-a-1	383	Q	M	MQ	0.7287065125735287	383	Q9BYF1	1.1031	-6.6264	-0.3232
1526	urn:mavedb:00000069-a-1	383	E	M	ME	1.0437398128654745	383	Q9BYF1	1.1031	-22.2361	-0.3972
1527	urn:mavedb:00000069-a-1	383	G	M	MG	0.6515992431807749	383	Q9BYF1	1.1031	-22.2361	-0.37
1528	urn:mavedb:00000069-a-1	383	H	M	MH	0.7778089962096477	383	Q9BYF1	1.1031	-22.2361	-0.3404
1529	urn:mavedb:00000069-a-1	383	I	M	MI	0.9296988387114258	383	Q9BYF1	1.1031	-7.9483	-0.1558
1530	urn:mavedb:00000069-a-1	383	L	M	ML	0.730906938402917	383	Q9BYF1	1.1031	-1.2973	-0.1126
1531	urn:mavedb:00000069-a-1	383	K	M	MK	0.775719492298978	383	Q9BYF1	1.1031	-22.2361	-0.34600000000000003
1532	urn:mavedb:00000069-a-1	383	F	M	MF	0.7646034173431504	383	Q9BYF1	1.1031	-22.2361	-0.2707
1533	urn:mavedb:00000069-a-1	383	P	M	MP	0.31397656446945144	383	Q9BYF1	1.1031	-22.2361	-0.4879
1534	urn:mavedb:00000069-a-1	383	S	M	MS	0.846767622928316	383	Q9BYF1	1.1031	-22.2361	-0.3052
1535	urn:mavedb:00000069-a-1	383	T	M	MT	1.2026364704918922	383	Q9BYF1	1.1031	-8.9482	-0.2263
1536	urn:mavedb:00000069-a-1	383	W	M	MW	0.383136076199043	383	Q9BYF1	1.1031	-22.2361	-0.3529
1537	urn:mavedb:00000069-a-1	383	Y	M	MY	0.6343624672348043	383	Q9BYF1	1.1031	-22.2361	-0.3261
1538	urn:mavedb:00000069-a-1	383	V	M	MV	1.0684912744026627	383	Q9BYF1	1.1031	-22.2361	-0.1978
1539	urn:mavedb:00000069-a-1	62	A	M	MA	0.9990868761123587	62	Q9BYF1	2.1617	-7.2699	-0.2641
1540	urn:mavedb:00000069-a-1	62	R	M	MR	0.9607552744057419	62	Q9BYF1	2.1617	-7.8548	-0.3817
1541	urn:mavedb:00000069-a-1	62	N	M	MN	0.7823730663217769	62	Q9BYF1	2.1617	-22.1426	-0.3336
1542	urn:mavedb:00000069-a-1	62	D	M	MD	0.47603618918698454	62	Q9BYF1	2.1617	-7.8548	-0.41
1543	urn:mavedb:00000069-a-1	62	C	M	MC	0.8881142244184967	62	Q9BYF1	2.1617	-22.1426	-0.2713
1544	urn:mavedb:00000069-a-1	62	Q	M	MQ	0.8549670060688952	62	Q9BYF1	2.1617	-2.7888	-0.3232
1545	urn:mavedb:00000069-a-1	62	E	M	ME	0.5011534591812696	62	Q9BYF1	2.1617	-5.3954	-0.3972
1546	urn:mavedb:00000069-a-1	62	G	M	MG	0.6471840769236595	62	Q9BYF1	2.1617	-22.1426	-0.37
1547	urn:mavedb:00000069-a-1	62	H	M	MH	0.7095581049692605	62	Q9BYF1	2.1617	-22.1426	-0.3404
1548	urn:mavedb:00000069-a-1	62	I	M	MI	0.8701863703845647	62	Q9BYF1	2.1617	-7.2699	-0.1558
1549	urn:mavedb:00000069-a-1	62	L	M	ML	0.9384635881823794	62	Q9BYF1	2.1617	-2.1	-0.1126
1550	urn:mavedb:00000069-a-1	62	K	M	MK	1.0542488900010183	62	Q9BYF1	2.1617	-5.5329	-0.34600000000000003
1551	urn:mavedb:00000069-a-1	62	F	M	MF	0.8415463965941817	62	Q9BYF1	2.1617	-8.8547	-0.2707
1552	urn:mavedb:00000069-a-1	62	P	M	MP	0.552941377826486	62	Q9BYF1	2.1617	-22.1426	-0.4879
1553	urn:mavedb:00000069-a-1	62	S	M	MS	0.9097463518482483	62	Q9BYF1	2.1617	-6.0475	-0.3052
1554	urn:mavedb:00000069-a-1	62	T	M	MT	0.7730590857754451	62	Q9BYF1	2.1617	-7.2699	-0.2263
1555	urn:mavedb:00000069-a-1	62	W	M	MW	0.9783598029201316	62	Q9BYF1	2.1617	-22.1426	-0.3529
1556	urn:mavedb:00000069-a-1	62	Y	M	MY	0.7724481161309361	62	Q9BYF1	2.1617	-22.1426	-0.3261
1557	urn:mavedb:00000069-a-1	62	V	M	MV	0.7654374863470509	62	Q9BYF1	2.1617	-4.5329	-0.1978
1558	urn:mavedb:00000069-a-1	82	A	M	MA	0.548291409037376	82	Q9BYF1	3.5882	-4.0155	-0.2641
1559	urn:mavedb:00000069-a-1	82	R	M	MR	1.3259977640799057	82	Q9BYF1	3.5882	-3.9192	-0.3817
1560	urn:mavedb:00000069-a-1	82	N	M	MN	1.0085643753585822	82	Q9BYF1	3.5882	-3.9666	-0.3336
1561	urn:mavedb:00000069-a-1	82	D	M	MD	0.6896327618015461	82	Q9BYF1	3.5882	-5.414	-0.41
1562	urn:mavedb:00000069-a-1	82	C	M	MC	1.5912522794519846	82	Q9BYF1	3.5882	-22.1612	-0.2713
1563	urn:mavedb:00000069-a-1	82	Q	M	MQ	0.5367847638249347	82	Q9BYF1	3.5882	-2.4984	-0.3232
1564	urn:mavedb:00000069-a-1	82	E	M	ME	0.4430489054565836	82	Q9BYF1	3.5882	-4.1186	-0.3972
1565	urn:mavedb:00000069-a-1	82	G	M	MG	1.3337474547646553	82	Q9BYF1	3.5882	-5.172999999999999	-0.37
1566	urn:mavedb:00000069-a-1	82	H	M	MH	1.0591678651561367	82	Q9BYF1	3.5882	-6.8734	-0.3404
1567	urn:mavedb:00000069-a-1	82	I	M	MI	0.8716006214771946	82	Q9BYF1	3.5882	-5.7035	-0.1558
1568	urn:mavedb:00000069-a-1	82	L	M	ML	1.0801225351132473	82	Q9BYF1	3.5882	-3.786	-0.1126
1569	urn:mavedb:00000069-a-1	82	K	M	MK	0.9012594382988319	82	Q9BYF1	3.5882	-2.4305	-0.34600000000000003
1570	urn:mavedb:00000069-a-1	82	F	M	MF	1.0381208082602609	82	Q9BYF1	3.5882	-6.2885	-0.2707
1571	urn:mavedb:00000069-a-1	82	P	M	MP	0.5828503018129525	82	Q9BYF1	3.5882	-22.1612	-0.4879
1572	urn:mavedb:00000069-a-1	82	S	M	MS	0.7337018637660224	82	Q9BYF1	3.5882	-3.8291	-0.3052
1573	urn:mavedb:00000069-a-1	82	T	M	MT	0.56091591016953	82	Q9BYF1	3.5882	-3.3499	-0.2263
1574	urn:mavedb:00000069-a-1	82	W	M	MW	0.8567966236770891	82	Q9BYF1	3.5882	-22.1612	-0.3529
1575	urn:mavedb:00000069-a-1	82	Y	M	MY	0.9537595612115096	82	Q9BYF1	3.5882	-7.2884	-0.3261
1576	urn:mavedb:00000069-a-1	82	V	M	MV	0.547446089478035	82	Q9BYF1	3.5882	-5.8734	-0.1978
1577	urn:mavedb:00000069-a-1	274	A	F	FA	0.9721368934534915	274	Q9BYF1	1.9783	-7.9454	-0.3264
1578	urn:mavedb:00000069-a-1	274	R	F	FR	1.0331015951089253	274	Q9BYF1	1.9783	-7.9454	-0.4581
1579	urn:mavedb:00000069-a-1	274	N	F	FN	0.9423316252397127	274	Q9BYF1	1.9783	-22.2332	-0.3953
1580	urn:mavedb:00000069-a-1	274	D	F	FD	1.0116735395883654	274	Q9BYF1	1.9783	-6.6235	-0.4874
1581	urn:mavedb:00000069-a-1	274	C	F	FC	0.9935155868848822	274	Q9BYF1	1.9783	-22.2332	-0.2847
1582	urn:mavedb:00000069-a-1	274	Q	F	FQ	1.0877762179219297	274	Q9BYF1	1.9783	-4.1906	-0.39799999999999996
1583	urn:mavedb:00000069-a-1	274	E	F	FE	0.9563052157252452	274	Q9BYF1	1.9783	-6.6235	-0.4473
1584	urn:mavedb:00000069-a-1	274	G	F	FG	0.8808211000973647	274	Q9BYF1	1.9783	-22.2332	-0.3727
1585	urn:mavedb:00000069-a-1	274	H	F	FH	0.8314747641329974	274	Q9BYF1	1.9783	-22.2332	-0.3625
1586	urn:mavedb:00000069-a-1	274	I	F	FI	1.087819151379116	274	Q9BYF1	1.9783	-22.2332	-0.253
1587	urn:mavedb:00000069-a-1	274	L	F	FL	1.0715001828072177	274	Q9BYF1	1.9783	-22.2332	-0.2034
1588	urn:mavedb:00000069-a-1	274	K	F	FK	1.0655737681462039	274	Q9BYF1	1.9783	-7.9454	-0.4563
1589	urn:mavedb:00000069-a-1	274	M	F	FM	0.9421132824806799	274	Q9BYF1	1.9783	-22.2332	-0.244
1590	urn:mavedb:00000069-a-1	274	P	F	FP	1.0477368077589941	274	Q9BYF1	1.9783	-22.2332	-0.4879
1591	urn:mavedb:00000069-a-1	274	S	F	FS	0.9343366406238217	274	Q9BYF1	1.9783	-2.2589	-0.2989
1592	urn:mavedb:00000069-a-1	274	T	F	FT	0.893901539832159	274	Q9BYF1	1.9783	-1.7755	-0.3595
1593	urn:mavedb:00000069-a-1	274	W	F	FW	0.9897856000098975	274	Q9BYF1	1.9783	-22.2332	-0.2263
1594	urn:mavedb:00000069-a-1	274	Y	F	FY	0.9656636471424095	274	Q9BYF1	1.9783	-22.2332	-0.1848
1595	urn:mavedb:00000069-a-1	274	V	F	FV	0.966642751855045	274	Q9BYF1	1.9783	-22.2332	-0.2456
1596	urn:mavedb:00000069-a-1	28	A	F	FA	0.4555658128519632	28	Q9BYF1	0.5216	-22.1363	-0.3264
1597	urn:mavedb:00000069-a-1	28	R	F	FR	0.4025093868892906	28	Q9BYF1	0.5216	-22.1363	-0.4581
1598	urn:mavedb:00000069-a-1	28	N	F	FN	0.2722919421595652	28	Q9BYF1	0.5216	-22.1363	-0.3953
1599	urn:mavedb:00000069-a-1	28	D	F	FD	0.44839800790035156	28	Q9BYF1	0.5216	-22.1363	-0.4874
1600	urn:mavedb:00000069-a-1	28	C	F	FC	0.42040673713338383	28	Q9BYF1	0.5216	-22.1363	-0.2847
1601	urn:mavedb:00000069-a-1	28	Q	F	FQ	0.29199169559963956	28	Q9BYF1	0.5216	-22.1363	-0.39799999999999996
1602	urn:mavedb:00000069-a-1	28	E	F	FE	0.015017103324599712	28	Q9BYF1	0.5216	-22.1363	-0.4473
1603	urn:mavedb:00000069-a-1	28	G	F	FG	0.2630464933352197	28	Q9BYF1	0.5216	-22.1363	-0.3727
1604	urn:mavedb:00000069-a-1	28	H	F	FH	0.22906205534076596	28	Q9BYF1	0.5216	-8.8485	-0.3625
1605	urn:mavedb:00000069-a-1	28	I	F	FI	0.518168901439237	28	Q9BYF1	0.5216	-22.1363	-0.253
1606	urn:mavedb:00000069-a-1	28	L	F	FL	0.5406795972865748	28	Q9BYF1	0.5216	-4.3892	-0.2034
1607	urn:mavedb:00000069-a-1	28	K	F	FK	0.0	28	Q9BYF1	0.5216	-22.1363	-0.4563
1608	urn:mavedb:00000069-a-1	28	M	F	FM	0.5958143844774846	28	Q9BYF1	0.5216	-8.8485	-0.244
1609	urn:mavedb:00000069-a-1	28	P	F	FP	0.5434281261692897	28	Q9BYF1	0.5216	-22.1363	-0.4879
1610	urn:mavedb:00000069-a-1	28	S	F	FS	0.5068937929034729	28	Q9BYF1	0.5216	-22.1363	-0.2989
1611	urn:mavedb:00000069-a-1	28	T	F	FT	0.4671812884453568	28	Q9BYF1	0.5216	-22.1363	-0.3595
1612	urn:mavedb:00000069-a-1	28	W	F	FW	0.7020110505837545	28	Q9BYF1	0.5216	-5.3892	-0.2263
1613	urn:mavedb:00000069-a-1	28	Y	F	FY	1.2411611648828398	28	Q9BYF1	0.5216	-7.8486	-0.1848
1614	urn:mavedb:00000069-a-1	28	V	F	FV	0.3849696385133866	28	Q9BYF1	0.5216	-22.1363	-0.2456
1615	urn:mavedb:00000069-a-1	356	A	F	FA	0.4684381092206318	356	Q9BYF1	0.7682	-22.2448	-0.3264
1616	urn:mavedb:00000069-a-1	356	R	F	FR	0.49420763365747333	356	Q9BYF1	0.7682	-22.2448	-0.4581
1617	urn:mavedb:00000069-a-1	356	N	F	FN	0.7848166648794631	356	Q9BYF1	0.7682	-22.2448	-0.3953
1618	urn:mavedb:00000069-a-1	356	D	F	FD	0.536743429135621	356	Q9BYF1	0.7682	-7.957000000000001	-0.4874
1619	urn:mavedb:00000069-a-1	356	C	F	FC	0.6285074722959189	356	Q9BYF1	0.7682	-8.957	-0.2847
1620	urn:mavedb:00000069-a-1	356	Q	F	FQ	0.6971400661821909	356	Q9BYF1	0.7682	-22.2448	-0.39799999999999996
1621	urn:mavedb:00000069-a-1	356	E	F	FE	0.2640270012959012	356	Q9BYF1	0.7682	-22.2448	-0.4473
1622	urn:mavedb:00000069-a-1	356	G	F	FG	0.31139053204005385	356	Q9BYF1	0.7682	-22.2448	-0.3727
1623	urn:mavedb:00000069-a-1	356	H	F	FH	0.7769305890022788	356	Q9BYF1	0.7682	-22.2448	-0.3625
1624	urn:mavedb:00000069-a-1	356	I	F	FI	0.4677708548864884	356	Q9BYF1	0.7682	-22.2448	-0.253
1625	urn:mavedb:00000069-a-1	356	L	F	FL	0.6803394489744303	356	Q9BYF1	0.7682	-8.957	-0.2034
1626	urn:mavedb:00000069-a-1	356	K	F	FK	0.41398061769285077	356	Q9BYF1	0.7682	-22.2448	-0.4563
1627	urn:mavedb:00000069-a-1	356	M	F	FM	0.614698991337499	356	Q9BYF1	0.7682	-22.2448	-0.244
1628	urn:mavedb:00000069-a-1	356	P	F	FP	-0.0751927100310541	356	Q9BYF1	0.7682	-22.2448	-0.4879
1629	urn:mavedb:00000069-a-1	356	S	F	FS	0.6233828374008604	356	Q9BYF1	0.7682	-8.957	-0.2989
1630	urn:mavedb:00000069-a-1	356	T	F	FT	0.4664602498280105	356	Q9BYF1	0.7682	-22.2448	-0.3595
1631	urn:mavedb:00000069-a-1	356	W	F	FW	0.6452469344975575	356	Q9BYF1	0.7682	-22.2448	-0.2263
1632	urn:mavedb:00000069-a-1	356	Y	F	FY	0.8675975590266218	356	Q9BYF1	0.7682	-3.0502	-0.1848
1633	urn:mavedb:00000069-a-1	356	V	F	FV	0.6719727673836178	356	Q9BYF1	0.7682	-5.6352	-0.2456
1634	urn:mavedb:00000069-a-1	390	A	F	FA	0.6589778758883519	390	Q9BYF1	2.3339	-7.9454	-0.3264
1635	urn:mavedb:00000069-a-1	390	R	F	FR	0.5633276527791866	390	Q9BYF1	2.3339	-8.9453	-0.4581
1636	urn:mavedb:00000069-a-1	390	N	F	FN	0.656181444348372	390	Q9BYF1	2.3339	-8.9453	-0.3953
1637	urn:mavedb:00000069-a-1	390	D	F	FD	0.3666339549910306	390	Q9BYF1	2.3339	-8.9453	-0.4874
1638	urn:mavedb:00000069-a-1	390	C	F	FC	0.5939505844600551	390	Q9BYF1	2.3339	-7.9454	-0.2847
1639	urn:mavedb:00000069-a-1	390	Q	F	FQ	0.5966489977906045	390	Q9BYF1	2.3339	-22.2332	-0.39799999999999996
1640	urn:mavedb:00000069-a-1	390	E	F	FE	0.3663813041207432	390	Q9BYF1	2.3339	-22.2332	-0.4473
1641	urn:mavedb:00000069-a-1	390	G	F	FG	0.456766449619078	390	Q9BYF1	2.3339	-22.2332	-0.3727
1642	urn:mavedb:00000069-a-1	390	H	F	FH	0.45413674000803306	390	Q9BYF1	2.3339	-6.3605	-0.3625
1643	urn:mavedb:00000069-a-1	390	I	F	FI	0.6633508098628328	390	Q9BYF1	2.3339	-3.486	-0.253
1644	urn:mavedb:00000069-a-1	390	L	F	FL	0.7663376970865158	390	Q9BYF1	2.3339	-4.245	-0.2034
1645	urn:mavedb:00000069-a-1	390	K	F	FK	0.7037272178497811	390	Q9BYF1	2.3339	-22.2332	-0.4563
1646	urn:mavedb:00000069-a-1	390	M	F	FM	0.8296552506298868	390	Q9BYF1	2.3339	-6.9454	-0.244
1647	urn:mavedb:00000069-a-1	390	P	F	FP	0.6353888577808521	390	Q9BYF1	2.3339	-7.3604	-0.4879
1648	urn:mavedb:00000069-a-1	390	S	F	FS	0.7258255318179335	390	Q9BYF1	2.3339	-7.9454	-0.2989
1649	urn:mavedb:00000069-a-1	390	T	F	FT	0.6148818169086456	390	Q9BYF1	2.3339	-6.6235	-0.3595
1650	urn:mavedb:00000069-a-1	390	W	F	FW	0.5582650854659332	390	Q9BYF1	2.3339	-22.2332	-0.2263
1651	urn:mavedb:00000069-a-1	390	Y	F	FY	0.7146762890584402	390	Q9BYF1	2.3339	-1.9011	-0.1848
1652	urn:mavedb:00000069-a-1	390	V	F	FV	0.6520039864524045	390	Q9BYF1	2.3339	-1.266	-0.2456
1653	urn:mavedb:00000069-a-1	40	A	F	FA	1.201823965751763	40	Q9BYF1	2.9831	-5.6787	-0.3264
1654	urn:mavedb:00000069-a-1	40	R	F	FR	1.4549613452530117	40	Q9BYF1	2.9831	-8.8485	-0.4581
1655	urn:mavedb:00000069-a-1	40	N	F	FN	1.2148427259479337	40	Q9BYF1	2.9831	-5.8486	-0.3953
1656	urn:mavedb:00000069-a-1	40	D	F	FD	1.5107171094074536	40	Q9BYF1	2.9831	-7.2636	-0.4874
1657	urn:mavedb:00000069-a-1	40	C	F	FC	1.252027826057562	40	Q9BYF1	2.9831	-6.5267	-0.2847
1658	urn:mavedb:00000069-a-1	40	Q	F	FQ	1.1655854455940913	40	Q9BYF1	2.9831	-7.8486	-0.39799999999999996
1659	urn:mavedb:00000069-a-1	40	E	F	FE	1.3524909364622983	40	Q9BYF1	2.9831	-22.1363	-0.4473
1660	urn:mavedb:00000069-a-1	40	G	F	FG	0.9024827158124437	40	Q9BYF1	2.9831	-22.1363	-0.3727
1661	urn:mavedb:00000069-a-1	40	H	F	FH	0.9536658379958578	40	Q9BYF1	2.9831	-7.8486	-0.3625
1662	urn:mavedb:00000069-a-1	40	I	F	FI	0.7782002030668325	40	Q9BYF1	2.9831	-6.0413	-0.253
1663	urn:mavedb:00000069-a-1	40	L	F	FL	1.1345571100692426	40	Q9BYF1	2.9831	-2.966	-0.2034
1664	urn:mavedb:00000069-a-1	40	K	F	FK	1.4026564207956753	40	Q9BYF1	2.9831	-22.1363	-0.4563
1665	urn:mavedb:00000069-a-1	40	M	F	FM	1.2028720249886469	40	Q9BYF1	2.9831	-3.2637	-0.244
1666	urn:mavedb:00000069-a-1	40	P	F	FP	0.4966101898317329	40	Q9BYF1	2.9831	-22.1363	-0.4879
1667	urn:mavedb:00000069-a-1	40	S	F	FS	1.0806848246657157	40	Q9BYF1	2.9831	-2.5632	-0.2989
1668	urn:mavedb:00000069-a-1	40	T	F	FT	0.7577047034078936	40	Q9BYF1	2.9831	-6.2636	-0.3595
1669	urn:mavedb:00000069-a-1	40	W	F	FW	0.9771987795187346	40	Q9BYF1	2.9831	-1.6392	-0.2263
1670	urn:mavedb:00000069-a-1	40	Y	F	FY	0.9865455964588798	40	Q9BYF1	2.9831	-3.9417	-0.1848
1671	urn:mavedb:00000069-a-1	40	V	F	FV	0.880484621412203	40	Q9BYF1	2.9831	-5.2637	-0.2456
1672	urn:mavedb:00000069-a-1	438	A	F	FA	0.9488353085192982	438	Q9BYF1	1.0023	-7.3546	-0.3264
1673	urn:mavedb:00000069-a-1	438	R	F	FR	0.9776904431146249	438	Q9BYF1	1.0023	-22.2273	-0.4581
1674	urn:mavedb:00000069-a-1	438	N	F	FN	1.108726850581892	438	Q9BYF1	1.0023	-8.9394	-0.3953
1675	urn:mavedb:00000069-a-1	438	D	F	FD	0.7334053780996372	438	Q9BYF1	1.0023	-22.2273	-0.4874
1676	urn:mavedb:00000069-a-1	438	C	F	FC	0.9802957609904998	438	Q9BYF1	1.0023	-22.2273	-0.2847
1677	urn:mavedb:00000069-a-1	438	Q	F	FQ	0.9409910209973557	438	Q9BYF1	1.0023	-8.9394	-0.39799999999999996
1678	urn:mavedb:00000069-a-1	438	E	F	FE	1.0390911876946085	438	Q9BYF1	1.0023	-22.2273	-0.4473
1679	urn:mavedb:00000069-a-1	438	G	F	FG	0.9860980797416923	438	Q9BYF1	1.0023	-8.9394	-0.3727
1680	urn:mavedb:00000069-a-1	438	H	F	FH	0.9790814366369053	438	Q9BYF1	1.0023	-6.6176	-0.3625
1681	urn:mavedb:00000069-a-1	438	I	F	FI	1.0111136623460386	438	Q9BYF1	1.0023	-22.2273	-0.253
1682	urn:mavedb:00000069-a-1	438	L	F	FL	1.0152515533216113	438	Q9BYF1	1.0023	-22.2273	-0.2034
1683	urn:mavedb:00000069-a-1	438	K	F	FK	0.9695083523168765	438	Q9BYF1	1.0023	-22.2273	-0.4563
1684	urn:mavedb:00000069-a-1	438	M	F	FM	0.9380807690508616	438	Q9BYF1	1.0023	-22.2273	-0.244
1685	urn:mavedb:00000069-a-1	438	P	F	FP	0.3128561317332601	438	Q9BYF1	1.0023	-22.2273	-0.4879
1686	urn:mavedb:00000069-a-1	438	S	F	FS	0.9934055612110718	438	Q9BYF1	1.0023	-8.9394	-0.2989
1687	urn:mavedb:00000069-a-1	438	T	F	FT	0.8794548909979684	438	Q9BYF1	1.0023	-8.9394	-0.3595
1688	urn:mavedb:00000069-a-1	438	W	F	FW	1.07274382959139	438	Q9BYF1	1.0023	-22.2273	-0.2263
1689	urn:mavedb:00000069-a-1	438	Y	F	FY	1.0627896675398047	438	Q9BYF1	1.0023	-2.1452	-0.1848
1690	urn:mavedb:00000069-a-1	438	V	F	FV	0.9656005898257558	438	Q9BYF1	1.0023	-22.2273	-0.2456
1691	urn:mavedb:00000069-a-1	504	A	F	FA	0.9880768358286925	504	Q9BYF1	0.7367	-22.2302	-0.3264
1692	urn:mavedb:00000069-a-1	504	R	F	FR	0.9198418759333516	504	Q9BYF1	0.7367	-22.2302	-0.4581
1693	urn:mavedb:00000069-a-1	504	N	F	FN	1.0392317456247462	504	Q9BYF1	0.7367	-22.2302	-0.3953
1694	urn:mavedb:00000069-a-1	504	D	F	FD	0.9406102315264482	504	Q9BYF1	0.7367	-22.2302	-0.4874
1695	urn:mavedb:00000069-a-1	504	C	F	FC	0.8714385490247284	504	Q9BYF1	0.7367	-22.2302	-0.2847
1696	urn:mavedb:00000069-a-1	504	Q	F	FQ	1.0854470877579239	504	Q9BYF1	0.7367	-22.2302	-0.39799999999999996
1697	urn:mavedb:00000069-a-1	504	E	F	FE	0.9750727860648705	504	Q9BYF1	0.7367	-22.2302	-0.4473
1698	urn:mavedb:00000069-a-1	504	G	F	FG	1.0263205111454252	504	Q9BYF1	0.7367	-8.9424	-0.3727
1699	urn:mavedb:00000069-a-1	504	H	F	FH	1.0843315039134425	504	Q9BYF1	0.7367	-22.2302	-0.3625
1700	urn:mavedb:00000069-a-1	504	I	F	FI	0.9005760076580199	504	Q9BYF1	0.7367	-22.2302	-0.253
1701	urn:mavedb:00000069-a-1	504	L	F	FL	0.9893443005235616	504	Q9BYF1	0.7367	-22.2302	-0.2034
1702	urn:mavedb:00000069-a-1	504	K	F	FK	1.074348742180433	504	Q9BYF1	0.7367	-22.2302	-0.4563
1703	urn:mavedb:00000069-a-1	504	M	F	FM	0.9417089777427925	504	Q9BYF1	0.7367	-22.2302	-0.244
1704	urn:mavedb:00000069-a-1	504	P	F	FP	1.0529123026797969	504	Q9BYF1	0.7367	-22.2302	-0.4879
1705	urn:mavedb:00000069-a-1	504	S	F	FS	0.9924489180558811	504	Q9BYF1	0.7367	-22.2302	-0.2989
1706	urn:mavedb:00000069-a-1	504	T	F	FT	1.0142515576525628	504	Q9BYF1	0.7367	-22.2302	-0.3595
1707	urn:mavedb:00000069-a-1	504	W	F	FW	1.0891340557762574	504	Q9BYF1	0.7367	-22.2302	-0.2263
1708	urn:mavedb:00000069-a-1	504	Y	F	FY	1.0332964019253181	504	Q9BYF1	0.7367	-2.3426	-0.1848
1709	urn:mavedb:00000069-a-1	504	V	F	FV	0.9187679830587574	504	Q9BYF1	0.7367	-22.2302	-0.2456
1710	urn:mavedb:00000069-a-1	512	A	F	FA	1.055698950287774	512	Q9BYF1	1.1014	-22.2273	-0.3264
1711	urn:mavedb:00000069-a-1	512	R	F	FR	0.8651009516728014	512	Q9BYF1	1.1014	-22.2273	-0.4581
1712	urn:mavedb:00000069-a-1	512	N	F	FN	1.002817906209225	512	Q9BYF1	1.1014	-22.2273	-0.3953
1713	urn:mavedb:00000069-a-1	512	D	F	FD	0.9947294986242211	512	Q9BYF1	1.1014	-22.2273	-0.4874
1714	urn:mavedb:00000069-a-1	512	C	F	FC	0.8852569932540267	512	Q9BYF1	1.1014	-22.2273	-0.2847
1715	urn:mavedb:00000069-a-1	512	Q	F	FQ	0.9130184338353744	512	Q9BYF1	1.1014	-22.2273	-0.39799999999999996
1716	urn:mavedb:00000069-a-1	512	E	F	FE	0.9927709380123795	512	Q9BYF1	1.1014	-22.2273	-0.4473
1717	urn:mavedb:00000069-a-1	512	G	F	FG	1.016753792831105	512	Q9BYF1	1.1014	-22.2273	-0.3727
1718	urn:mavedb:00000069-a-1	512	H	F	FH	0.7842006139668062	512	Q9BYF1	1.1014	-22.2273	-0.3625
1719	urn:mavedb:00000069-a-1	512	I	F	FI	1.0022635752875695	512	Q9BYF1	1.1014	-22.2273	-0.253
1720	urn:mavedb:00000069-a-1	512	L	F	FL	0.930586685705937	512	Q9BYF1	1.1014	-22.2273	-0.2034
1721	urn:mavedb:00000069-a-1	512	K	F	FK	0.6699006109508716	512	Q9BYF1	1.1014	-22.2273	-0.4563
1722	urn:mavedb:00000069-a-1	512	M	F	FM	1.0701055993611253	512	Q9BYF1	1.1014	-5.7696	-0.244
1723	urn:mavedb:00000069-a-1	512	P	F	FP	0.7373513775268583	512	Q9BYF1	1.1014	-22.2273	-0.4879
1724	urn:mavedb:00000069-a-1	512	S	F	FS	0.9315656205185849	512	Q9BYF1	1.1014	-8.9394	-0.2989
1725	urn:mavedb:00000069-a-1	512	T	F	FT	1.0421325179310144	512	Q9BYF1	1.1014	-22.2273	-0.3595
1726	urn:mavedb:00000069-a-1	512	W	F	FW	1.0761748850791801	512	Q9BYF1	1.1014	-22.2273	-0.2263
1727	urn:mavedb:00000069-a-1	512	Y	F	FY	1.0586287194578887	512	Q9BYF1	1.1014	-0.7547	-0.1848
1728	urn:mavedb:00000069-a-1	512	V	F	FV	0.9538551425397244	512	Q9BYF1	1.1014	-22.2273	-0.2456
1729	urn:mavedb:00000069-a-1	72	A	F	FA	0.6953818476204656	72	Q9BYF1	1.7274	-22.155	-0.3264
1730	urn:mavedb:00000069-a-1	72	R	F	FR	0.8220100521831076	72	Q9BYF1	1.7274	-8.8671	-0.4581
1731	urn:mavedb:00000069-a-1	72	N	F	FN	0.8122768260378087	72	Q9BYF1	1.7274	-22.155	-0.3953
1732	urn:mavedb:00000069-a-1	72	D	F	FD	0.5092389131433849	72	Q9BYF1	1.7274	-22.155	-0.4874
1733	urn:mavedb:00000069-a-1	72	C	F	FC	0.6420901320492025	72	Q9BYF1	1.7274	-8.8671	-0.2847
1734	urn:mavedb:00000069-a-1	72	Q	F	FQ	0.44690897848945366	72	Q9BYF1	1.7274	-7.2823	-0.39799999999999996
1735	urn:mavedb:00000069-a-1	72	E	F	FE	0.48744597372730103	72	Q9BYF1	1.7274	-22.155	-0.4473
1736	urn:mavedb:00000069-a-1	72	G	F	FG	0.530906939811259	72	Q9BYF1	1.7274	-22.155	-0.3727
1737	urn:mavedb:00000069-a-1	72	H	F	FH	1.1755340142803878	72	Q9BYF1	1.7274	-1.6385	-0.3625
1738	urn:mavedb:00000069-a-1	72	I	F	FI	0.6726139643933827	72	Q9BYF1	1.7274	-7.2823	-0.253
1739	urn:mavedb:00000069-a-1	72	L	F	FL	0.8989221945863878	72	Q9BYF1	1.7274	-5.6973	-0.2034
1740	urn:mavedb:00000069-a-1	72	K	F	FK	1.2558568178803529	72	Q9BYF1	1.7274	-6.8672	-0.4563
1741	urn:mavedb:00000069-a-1	72	M	F	FM	0.8364816764653006	72	Q9BYF1	1.7274	-22.155	-0.244
1742	urn:mavedb:00000069-a-1	72	P	F	FP	0.16214324892210485	72	Q9BYF1	1.7274	-22.155	-0.4879
1743	urn:mavedb:00000069-a-1	72	S	F	FS	0.6900614188709909	72	Q9BYF1	1.7274	-6.8672	-0.2989
1744	urn:mavedb:00000069-a-1	72	T	F	FT	0.686048830484693	72	Q9BYF1	1.7274	-22.155	-0.3595
1745	urn:mavedb:00000069-a-1	72	W	F	FW	1.367417637411833	72	Q9BYF1	1.7274	-6.8672	-0.2263
1746	urn:mavedb:00000069-a-1	72	Y	F	FY	1.6507947581994964	72	Q9BYF1	1.7274	-4.1124	-0.1848
1747	urn:mavedb:00000069-a-1	72	V	F	FV	0.7342922017988086	72	Q9BYF1	1.7274	-6.5453	-0.2456
1748	urn:mavedb:00000069-a-1	346	A	P	PA	1.0300564618995165	346	Q9BYF1	1.0948	-0.7496	-0.1672
1749	urn:mavedb:00000069-a-1	346	R	P	PR	0.5553820826907325	346	Q9BYF1	1.0948	-22.2419	-0.2586
1750	urn:mavedb:00000069-a-1	346	N	P	PN	0.8297916398675593	346	Q9BYF1	1.0948	-22.2419	-0.2022
1751	urn:mavedb:00000069-a-1	346	D	P	PD	0.8014892675405632	346	Q9BYF1	1.0948	-22.2419	-0.2439
1752	urn:mavedb:00000069-a-1	346	C	P	PC	0.7325689538683954	346	Q9BYF1	1.0948	-22.2419	-0.21
1753	urn:mavedb:00000069-a-1	346	Q	P	PQ	0.9265579208631468	346	Q9BYF1	1.0948	-22.2419	-0.2044
1754	urn:mavedb:00000069-a-1	346	E	P	PE	0.9089811434291849	346	Q9BYF1	1.0948	-22.2419	-0.2227
1755	urn:mavedb:00000069-a-1	346	G	P	PG	0.8650772119700354	346	Q9BYF1	1.0948	-7.9541	-0.18600000000000003
1756	urn:mavedb:00000069-a-1	346	H	P	PH	0.9401145911621529	346	Q9BYF1	1.0948	-22.2419	-0.2179
1757	urn:mavedb:00000069-a-1	346	I	P	PI	0.5851322829325132	346	Q9BYF1	1.0948	-22.2419	-0.225
1758	urn:mavedb:00000069-a-1	346	L	P	PL	0.6041652981808225	346	Q9BYF1	1.0948	-22.2419	-0.231
1759	urn:mavedb:00000069-a-1	346	K	P	PK	0.7301728014553972	346	Q9BYF1	1.0948	-22.2419	-0.2118
1760	urn:mavedb:00000069-a-1	346	M	P	PM	0.5082385310792146	346	Q9BYF1	1.0948	-22.2419	-0.1668
1761	urn:mavedb:00000069-a-1	346	F	P	PF	0.6315980411668292	346	Q9BYF1	1.0948	-22.2419	-0.2472
1762	urn:mavedb:00000069-a-1	346	S	P	PS	0.979951716362239	346	Q9BYF1	1.0948	-22.2419	-0.1668
1763	urn:mavedb:00000069-a-1	346	T	P	PT	0.722262376992246	346	Q9BYF1	1.0948	-6.1468	-0.1827
1764	urn:mavedb:00000069-a-1	346	W	P	PW	0.37789210648923044	346	Q9BYF1	1.0948	-22.2419	-0.2636
1765	urn:mavedb:00000069-a-1	346	Y	P	PY	0.6912894460930747	346	Q9BYF1	1.0948	-22.2419	-0.2485
1766	urn:mavedb:00000069-a-1	346	V	P	PV	0.808943916409175	346	Q9BYF1	1.0948	-22.2419	-0.1666
1767	urn:mavedb:00000069-a-1	389	A	P	PA	1.0228719463701994	389	Q9BYF1	0.9073	-22.2332	-0.1672
1768	urn:mavedb:00000069-a-1	389	R	P	PR	0.4906957192597069	389	Q9BYF1	0.9073	-22.2332	-0.2586
1769	urn:mavedb:00000069-a-1	389	N	P	PN	1.0954538062881278	389	Q9BYF1	0.9073	-22.2332	-0.2022
1770	urn:mavedb:00000069-a-1	389	D	P	PD	1.4681427436356462	389	Q9BYF1	0.9073	-8.9453	-0.2439
1771	urn:mavedb:00000069-a-1	389	C	P	PC	0.8786081470654509	389	Q9BYF1	0.9073	-22.2332	-0.21
1772	urn:mavedb:00000069-a-1	389	Q	P	PQ	0.8368506088947447	389	Q9BYF1	0.9073	-22.2332	-0.2044
1773	urn:mavedb:00000069-a-1	389	E	P	PE	1.278341256688424	389	Q9BYF1	0.9073	-22.2332	-0.2227
1774	urn:mavedb:00000069-a-1	389	G	P	PG	0.837022991759422	389	Q9BYF1	0.9073	-22.2332	-0.18600000000000003
1775	urn:mavedb:00000069-a-1	389	H	P	PH	0.879922282567763	389	Q9BYF1	0.9073	-5.486000000000001	-0.2179
1776	urn:mavedb:00000069-a-1	389	I	P	PI	0.2740874850817081	389	Q9BYF1	0.9073	-22.2332	-0.225
1777	urn:mavedb:00000069-a-1	389	L	P	PL	0.5869996559436855	389	Q9BYF1	0.9073	-22.2332	-0.231
1778	urn:mavedb:00000069-a-1	389	K	P	PK	0.7272830793903866	389	Q9BYF1	0.9073	-22.2332	-0.2118
1779	urn:mavedb:00000069-a-1	389	M	P	PM	0.698561069825475	389	Q9BYF1	0.9073	-22.2332	-0.1668
1780	urn:mavedb:00000069-a-1	389	F	P	PF	0.844929394357258	389	Q9BYF1	0.9073	-22.2332	-0.2472
1781	urn:mavedb:00000069-a-1	389	S	P	PS	1.0140321929466027	389	Q9BYF1	0.9073	-2.6417	-0.1668
1782	urn:mavedb:00000069-a-1	389	T	P	PT	0.9055445329309533	389	Q9BYF1	0.9073	-6.1381	-0.1827
1783	urn:mavedb:00000069-a-1	389	W	P	PW	0.7650089629202772	389	Q9BYF1	0.9073	-22.2332	-0.2636
1784	urn:mavedb:00000069-a-1	389	Y	P	PY	0.633174141175081	389	Q9BYF1	0.9073	-22.2332	-0.2485
1785	urn:mavedb:00000069-a-1	389	V	P	PV	0.6379470744060173	389	Q9BYF1	0.9073	-22.2332	-0.1666
1786	urn:mavedb:00000069-a-1	84	A	P	PA	0.9580634831294714	84	Q9BYF1	2.4656	-4.9165	-0.1672
1787	urn:mavedb:00000069-a-1	84	R	P	PR	0.7519189274319498	84	Q9BYF1	2.4656	-7.8233	-0.2586
1788	urn:mavedb:00000069-a-1	84	N	P	PN	0.6162599140629952	84	Q9BYF1	2.4656	-3.8234	-0.2022
1789	urn:mavedb:00000069-a-1	84	D	P	PD	1.0449425482120658	84	Q9BYF1	2.4656	-1.3396	-0.2439
1790	urn:mavedb:00000069-a-1	84	C	P	PC	0.677415500452039	84	Q9BYF1	2.4656	-22.1111	-0.21
1791	urn:mavedb:00000069-a-1	84	Q	P	PQ	0.8284359262125475	84	Q9BYF1	2.4656	-6.2384	-0.2044
1792	urn:mavedb:00000069-a-1	84	E	P	PE	0.9182454138460733	84	Q9BYF1	2.4656	-8.8232	-0.2227
1793	urn:mavedb:00000069-a-1	84	G	P	PG	0.8894994341496645	84	Q9BYF1	2.4656	-6.8233	-0.18600000000000003
1794	urn:mavedb:00000069-a-1	84	H	P	PH	0.6533994418719784	84	Q9BYF1	2.4656	-8.8232	-0.2179
1795	urn:mavedb:00000069-a-1	84	I	P	PI	0.44741037657555127	84	Q9BYF1	2.4656	-8.8232	-0.225
1796	urn:mavedb:00000069-a-1	84	L	P	PL	0.7788737438503409	84	Q9BYF1	2.4656	-8.8232	-0.231
1797	urn:mavedb:00000069-a-1	84	K	P	PK	0.7993368275205501	84	Q9BYF1	2.4656	-3.9654	-0.2118
1798	urn:mavedb:00000069-a-1	84	M	P	PM	0.7088619065091857	84	Q9BYF1	2.4656	-22.1111	-0.1668
1799	urn:mavedb:00000069-a-1	84	F	P	PF	0.686338723612053	84	Q9BYF1	2.4656	-5.8234	-0.2472
1800	urn:mavedb:00000069-a-1	84	S	P	PS	0.959298507264537	84	Q9BYF1	2.4656	-4.2384	-0.1668
1801	urn:mavedb:00000069-a-1	84	T	P	PT	0.874408331739456	84	Q9BYF1	2.4656	-7.2384	-0.1827
1802	urn:mavedb:00000069-a-1	84	W	P	PW	0.8217536560219117	84	Q9BYF1	2.4656	-22.1111	-0.2636
1803	urn:mavedb:00000069-a-1	84	Y	P	PY	0.5629489335710911	84	Q9BYF1	2.4656	-6.8233	-0.2485
1804	urn:mavedb:00000069-a-1	84	V	P	PV	0.5489225413456702	84	Q9BYF1	2.4656	-7.8233	-0.1666
1805	urn:mavedb:00000069-a-1	19	A	S	SA	1.0181803812997312	19	Q9BYF1	3.2298	-4.2829	-0.1054
1806	urn:mavedb:00000069-a-1	19	R	S	SR	0.8455426176486927	19	Q9BYF1	3.2298	-8.1897	-0.2283
1807	urn:mavedb:00000069-a-1	19	N	S	SN	0.883578187055205	19	Q9BYF1	3.2298	-2.6049	-0.1346
1808	urn:mavedb:00000069-a-1	19	D	S	SD	0.5944807671099266	19	Q9BYF1	3.2298	-3.2356	-0.2346
1809	urn:mavedb:00000069-a-1	19	C	S	SC	0.6496967540595531	19	Q9BYF1	3.2298	-21.4775	-0.1715
1810	urn:mavedb:00000069-a-1	19	Q	S	SQ	0.5638234588484079	19	Q9BYF1	3.2298	-3.8679	-0.1603
1811	urn:mavedb:00000069-a-1	19	E	S	SE	0.5695579552924654	19	Q9BYF1	3.2298	-6.1898	-0.1995
1812	urn:mavedb:00000069-a-1	19	G	S	SG	0.5925555244250202	19	Q9BYF1	3.2298	-6.6048	-0.1174
1813	urn:mavedb:00000069-a-1	19	H	S	SH	0.9550619514407805	19	Q9BYF1	3.2298	-21.4775	-0.2092
1814	urn:mavedb:00000069-a-1	19	I	S	SI	1.2311512083645122	19	Q9BYF1	3.2298	-5.3825	-0.2117
1815	urn:mavedb:00000069-a-1	19	L	S	SL	0.8518229729380392	19	Q9BYF1	3.2298	-4.4894	-0.2068
1816	urn:mavedb:00000069-a-1	19	K	S	SK	0.8224601081110449	19	Q9BYF1	3.2298	-5.3825	-0.2214
1817	urn:mavedb:00000069-a-1	19	M	S	SM	0.8357858696441743	19	Q9BYF1	3.2298	-8.1897	-0.1689
1818	urn:mavedb:00000069-a-1	19	F	S	SF	1.3392504014973803	19	Q9BYF1	3.2298	-5.6048	-0.2076
1819	urn:mavedb:00000069-a-1	19	P	S	SP	1.6975243586792097	19	Q9BYF1	3.2298	-4.7304	-0.3063
1820	urn:mavedb:00000069-a-1	19	T	S	ST	1.2157402169391844	19	Q9BYF1	3.2298	-4.1898	-0.0932
1821	urn:mavedb:00000069-a-1	19	W	S	SW	1.3204356206856247	19	Q9BYF1	3.2298	-21.4775	-0.2203
1822	urn:mavedb:00000069-a-1	19	Y	S	SY	1.3144532262260478	19	Q9BYF1	3.2298	-6.6048	-0.2139
1823	urn:mavedb:00000069-a-1	19	V	S	SV	1.3262433245472711	19	Q9BYF1	3.2298	-4.6049	-0.17800000000000002
1824	urn:mavedb:00000069-a-1	409	A	S	SA	1.1835421586541375	409	Q9BYF1	1.3322	-1.2341	-0.1054
1825	urn:mavedb:00000069-a-1	409	R	S	SR	1.0390770993299394	409	Q9BYF1	1.3322	-8.9482	-0.2283
1826	urn:mavedb:00000069-a-1	409	N	S	SN	1.0927632471613267	409	Q9BYF1	1.3322	-22.2361	-0.1346
1827	urn:mavedb:00000069-a-1	409	D	S	SD	0.9347527615013236	409	Q9BYF1	1.3322	-22.2361	-0.2346
1828	urn:mavedb:00000069-a-1	409	C	S	SC	1.0380673807071026	409	Q9BYF1	1.3322	-22.2361	-0.1715
1829	urn:mavedb:00000069-a-1	409	Q	S	SQ	1.0182063279044526	409	Q9BYF1	1.3322	-22.2361	-0.1603
1830	urn:mavedb:00000069-a-1	409	E	S	SE	0.958659541577978	409	Q9BYF1	1.3322	-22.2361	-0.1995
1831	urn:mavedb:00000069-a-1	409	G	S	SG	1.1004850143186593	409	Q9BYF1	1.3322	-6.9483	-0.1174
1832	urn:mavedb:00000069-a-1	409	H	S	SH	0.9084112993202129	409	Q9BYF1	1.3322	-22.2361	-0.2092
1833	urn:mavedb:00000069-a-1	409	I	S	SI	0.9820637992920734	409	Q9BYF1	1.3322	-22.2361	-0.2117
1834	urn:mavedb:00000069-a-1	409	L	S	SL	1.0093317051303126	409	Q9BYF1	1.3322	-22.2361	-0.2068
1835	urn:mavedb:00000069-a-1	409	K	S	SK	0.9425621164471542	409	Q9BYF1	1.3322	-22.2361	-0.2214
1836	urn:mavedb:00000069-a-1	409	M	S	SM	0.9772455878642627	409	Q9BYF1	1.3322	-22.2361	-0.1689
1837	urn:mavedb:00000069-a-1	409	F	S	SF	0.8939273743688112	409	Q9BYF1	1.3322	-8.9482	-0.2076
1838	urn:mavedb:00000069-a-1	409	P	S	SP	0.8767380481632956	409	Q9BYF1	1.3322	-22.2361	-0.3063
1839	urn:mavedb:00000069-a-1	409	T	S	ST	1.090361088019666	409	Q9BYF1	1.3322	-4.6264	-0.0932
1840	urn:mavedb:00000069-a-1	409	W	S	SW	0.9729606996890928	409	Q9BYF1	1.3322	-22.2361	-0.2203
1841	urn:mavedb:00000069-a-1	409	Y	S	SY	0.8722091878009794	409	Q9BYF1	1.3322	-8.9482	-0.2139
1842	urn:mavedb:00000069-a-1	409	V	S	SV	1.0094245454353585	409	Q9BYF1	1.3322	-8.9482	-0.17800000000000002
1843	urn:mavedb:00000069-a-1	511	A	S	SA	1.0140834171935726	511	Q9BYF1	1.1937	-8.9394	-0.1054
1844	urn:mavedb:00000069-a-1	511	R	S	SR	0.9707214169534553	511	Q9BYF1	1.1937	-22.2273	-0.2283
1845	urn:mavedb:00000069-a-1	511	N	S	SN	1.1208811025583045	511	Q9BYF1	1.1937	-22.2273	-0.1346
1846	urn:mavedb:00000069-a-1	511	D	S	SD	1.3222323659423358	511	Q9BYF1	1.1937	-6.1322	-0.2346
1847	urn:mavedb:00000069-a-1	511	C	S	SC	0.9551458853307795	511	Q9BYF1	1.1937	-22.2273	-0.1715
1848	urn:mavedb:00000069-a-1	511	Q	S	SQ	1.1516563579681882	511	Q9BYF1	1.1937	-22.2273	-0.1603
1849	urn:mavedb:00000069-a-1	511	E	S	SE	1.1508574771394993	511	Q9BYF1	1.1937	-6.6176	-0.1995
1850	urn:mavedb:00000069-a-1	511	G	S	SG	1.0319044170201297	511	Q9BYF1	1.1937	-22.2273	-0.1174
1851	urn:mavedb:00000069-a-1	511	H	S	SH	0.9268446236462949	511	Q9BYF1	1.1937	-22.2273	-0.2092
1852	urn:mavedb:00000069-a-1	511	I	S	SI	0.974053193915505	511	Q9BYF1	1.1937	-22.2273	-0.2117
1853	urn:mavedb:00000069-a-1	511	L	S	SL	0.743286512671804	511	Q9BYF1	1.1937	-22.2273	-0.2068
1854	urn:mavedb:00000069-a-1	511	K	S	SK	0.9550892566461086	511	Q9BYF1	1.1937	-8.9394	-0.2214
1855	urn:mavedb:00000069-a-1	511	M	S	SM	0.9652431124609967	511	Q9BYF1	1.1937	-22.2273	-0.1689
1856	urn:mavedb:00000069-a-1	511	F	S	SF	1.0161299446476764	511	Q9BYF1	1.1937	-22.2273	-0.2076
1857	urn:mavedb:00000069-a-1	511	P	S	SP	0.9710770486410122	511	Q9BYF1	1.1937	-0.7797	-0.3063
1858	urn:mavedb:00000069-a-1	511	T	S	ST	1.044389837183414	511	Q9BYF1	1.1937	-8.9394	-0.0932
1859	urn:mavedb:00000069-a-1	511	W	S	SW	0.7699011305841407	511	Q9BYF1	1.1937	-22.2273	-0.2203
1860	urn:mavedb:00000069-a-1	511	Y	S	SY	0.9369321977903555	511	Q9BYF1	1.1937	-22.2273	-0.2139
1861	urn:mavedb:00000069-a-1	511	V	S	SV	1.0328003661764837	511	Q9BYF1	1.1937	-22.2273	-0.17800000000000002
1862	urn:mavedb:00000069-a-1	20	A	T	TA	0.995859910812242	20	Q9BYF1	2.4924	-4.2946	-0.1608
1863	urn:mavedb:00000069-a-1	20	R	T	TR	0.8787073359966653	20	Q9BYF1	2.4924	-7.2946	-0.2733
1864	urn:mavedb:00000069-a-1	20	N	T	TN	0.8793917222125398	20	Q9BYF1	2.4924	-5.4873	-0.2336
1865	urn:mavedb:00000069-a-1	20	D	T	TD	0.7757540960122392	20	Q9BYF1	2.4924	-2.7097	-0.3121
1866	urn:mavedb:00000069-a-1	20	C	T	TC	0.7947548247194289	20	Q9BYF1	2.4924	-21.5823	-0.2077
1867	urn:mavedb:00000069-a-1	20	Q	T	TQ	0.7086840047415599	20	Q9BYF1	2.4924	-6.2946	-0.24600000000000002
1868	urn:mavedb:00000069-a-1	20	E	T	TE	0.9261961164423541	20	Q9BYF1	2.4924	-5.4873	-0.2798
1869	urn:mavedb:00000069-a-1	20	G	T	TG	0.9130856183433497	20	Q9BYF1	2.4924	-7.2946	-0.257
1870	urn:mavedb:00000069-a-1	20	H	T	TH	0.6594677336601236	20	Q9BYF1	2.4924	-8.2945	-0.2754
1871	urn:mavedb:00000069-a-1	20	I	T	TI	0.6557641756721003	20	Q9BYF1	2.4924	-7.2946	-0.1947
1872	urn:mavedb:00000069-a-1	20	L	T	TL	0.6982989267297774	20	Q9BYF1	2.4924	-5.7096	-0.2627
1873	urn:mavedb:00000069-a-1	20	K	T	TK	0.7241440962145416	20	Q9BYF1	2.4924	-6.2946	-0.2696
1874	urn:mavedb:00000069-a-1	20	M	T	TM	0.7069593345355007	20	Q9BYF1	2.4924	-7.2946	-0.2194
1875	urn:mavedb:00000069-a-1	20	F	T	TF	0.5211931012921477	20	Q9BYF1	2.4924	-21.5823	-0.3012
1876	urn:mavedb:00000069-a-1	20	P	T	TP	0.8342540699340144	20	Q9BYF1	2.4924	-5.7096	-0.3759
1877	urn:mavedb:00000069-a-1	20	S	T	TS	1.0289694530155613	20	Q9BYF1	2.4924	-4.2072	-0.1133
1878	urn:mavedb:00000069-a-1	20	W	T	TW	0.5434160804998859	20	Q9BYF1	2.4924	-21.5823	-0.2919
1879	urn:mavedb:00000069-a-1	20	Y	T	TY	0.48655481338338413	20	Q9BYF1	2.4924	-4.9727	-0.3031
1880	urn:mavedb:00000069-a-1	20	V	T	TV	0.7926206540420871	20	Q9BYF1	2.4924	-4.9727	-0.1784
1881	urn:mavedb:00000069-a-1	276	A	T	TA	1.0089256209372641	276	Q9BYF1	2.3556	-5.7755	-0.1608
1882	urn:mavedb:00000069-a-1	276	R	T	TR	0.9468667435849057	276	Q9BYF1	2.3556	-22.2332	-0.2733
1883	urn:mavedb:00000069-a-1	276	N	T	TN	0.9992169968795007	276	Q9BYF1	2.3556	-2.9682	-0.2336
1884	urn:mavedb:00000069-a-1	276	D	T	TD	1.0998933030025517	276	Q9BYF1	2.3556	-5.0385	-0.3121
1885	urn:mavedb:00000069-a-1	276	C	T	TC	0.9299547095910022	276	Q9BYF1	2.3556	-22.2332	-0.2077
1886	urn:mavedb:00000069-a-1	276	Q	T	TQ	0.9811290221454292	276	Q9BYF1	2.3556	-7.3604	-0.24600000000000002
1887	urn:mavedb:00000069-a-1	276	E	T	TE	0.9659949763896751	276	Q9BYF1	2.3556	-5.3605	-0.2798
1888	urn:mavedb:00000069-a-1	276	G	T	TG	1.0307884226589232	276	Q9BYF1	2.3556	-5.1381	-0.257
1889	urn:mavedb:00000069-a-1	276	H	T	TH	0.8826071849538832	276	Q9BYF1	2.3556	-22.2332	-0.2754
1890	urn:mavedb:00000069-a-1	276	I	T	TI	1.1226392520513402	276	Q9BYF1	2.3556	-6.6235	-0.1947
1891	urn:mavedb:00000069-a-1	276	L	T	TL	0.9594113752422847	276	Q9BYF1	2.3556	-6.6235	-0.2627
1892	urn:mavedb:00000069-a-1	276	K	T	TK	1.0469550414324964	276	Q9BYF1	2.3556	-22.2332	-0.2696
1893	urn:mavedb:00000069-a-1	276	M	T	TM	1.0018784779380523	276	Q9BYF1	2.3556	-22.2332	-0.2194
1894	urn:mavedb:00000069-a-1	276	F	T	TF	0.9574130219258494	276	Q9BYF1	2.3556	-22.2332	-0.3012
1895	urn:mavedb:00000069-a-1	276	P	T	TP	0.8342145178461582	276	Q9BYF1	2.3556	-22.2332	-0.3759
1896	urn:mavedb:00000069-a-1	276	S	T	TS	0.9295089353225412	276	Q9BYF1	2.3556	-1.66	-0.1133
1897	urn:mavedb:00000069-a-1	276	W	T	TW	0.9545045668140568	276	Q9BYF1	2.3556	-22.2332	-0.2919
1898	urn:mavedb:00000069-a-1	276	Y	T	TY	0.8279070762437958	276	Q9BYF1	2.3556	-22.2332	-0.3031
1899	urn:mavedb:00000069-a-1	276	V	T	TV	0.9974928712823085	276	Q9BYF1	2.3556	-4.4219	-0.1784
1900	urn:mavedb:00000069-a-1	27	A	T	TA	1.6332819621942902	27	Q9BYF1	3.4605	-3.5913	-0.1608
1901	urn:mavedb:00000069-a-1	27	R	T	TR	1.0758476824239416	27	Q9BYF1	3.4605	-3.1113	-0.2733
1902	urn:mavedb:00000069-a-1	27	N	T	TN	0.9481361679727536	27	Q9BYF1	3.4605	-4.9323	-0.2336
1903	urn:mavedb:00000069-a-1	27	D	T	TD	1.6299424427969145	27	Q9BYF1	3.4605	-4.3798	-0.3121
1904	urn:mavedb:00000069-a-1	27	C	T	TC	1.7239651380405554	27	Q9BYF1	3.4605	-22.1269	-0.2077
1905	urn:mavedb:00000069-a-1	27	Q	T	TQ	0.7745314183924108	27	Q9BYF1	3.4605	-4.3156	-0.24600000000000002
1906	urn:mavedb:00000069-a-1	27	E	T	TE	0.35988998548505313	27	Q9BYF1	3.4605	-2.6298	-0.2798
1907	urn:mavedb:00000069-a-1	27	G	T	TG	0.38274431064957093	27	Q9BYF1	3.4605	-7.8391	-0.257
1908	urn:mavedb:00000069-a-1	27	H	T	TH	1.70031818358781	27	Q9BYF1	3.4605	-8.8391	-0.2754
1909	urn:mavedb:00000069-a-1	27	I	T	TI	0.9183617154815953	27	Q9BYF1	3.4605	-4.8392	-0.1947
1910	urn:mavedb:00000069-a-1	27	L	T	TL	1.8525185455848439	27	Q9BYF1	3.4605	-3.6693	-0.2627
1911	urn:mavedb:00000069-a-1	27	K	T	TK	1.494923179441181	27	Q9BYF1	3.4605	-2.4994	-0.2696
1912	urn:mavedb:00000069-a-1	27	M	T	TM	1.7654550759399479	27	Q9BYF1	3.4605	-4.1953	-0.2194
1913	urn:mavedb:00000069-a-1	27	F	T	TF	1.687425870483564	27	Q9BYF1	3.4605	-8.8391	-0.3012
1914	urn:mavedb:00000069-a-1	27	P	T	TP	1.1522524799419105	27	Q9BYF1	3.4605	-22.1269	-0.3759
1915	urn:mavedb:00000069-a-1	27	S	T	TS	1.229454142112084	27	Q9BYF1	3.4605	-5.8392	-0.1133
1916	urn:mavedb:00000069-a-1	27	W	T	TW	1.6308464545616754	27	Q9BYF1	3.4605	-22.1269	-0.2919
1917	urn:mavedb:00000069-a-1	27	Y	T	TY	1.8078975993213704	27	Q9BYF1	3.4605	-22.1269	-0.3031
1918	urn:mavedb:00000069-a-1	27	V	T	TV	0.6649866884475895	27	Q9BYF1	3.4605	-5.3798	-0.1784
1919	urn:mavedb:00000069-a-1	324	A	T	TA	1.4198624583280146	324	Q9BYF1	1.7103	-22.2419	-0.1608
1920	urn:mavedb:00000069-a-1	324	R	T	TR	0.6071540899174444	324	Q9BYF1	1.7103	-7.9541	-0.2733
1921	urn:mavedb:00000069-a-1	324	N	T	TN	0.930632485139193	324	Q9BYF1	1.7103	-4.8667	-0.2336
1922	urn:mavedb:00000069-a-1	324	D	T	TD	0.9503916983311039	324	Q9BYF1	1.7103	-8.9541	-0.3121
1923	urn:mavedb:00000069-a-1	324	C	T	TC	0.8637622106370104	324	Q9BYF1	1.7103	-22.2419	-0.2077
1924	urn:mavedb:00000069-a-1	324	Q	T	TQ	1.1471186385350896	324	Q9BYF1	1.7103	-22.2419	-0.24600000000000002
1925	urn:mavedb:00000069-a-1	324	E	T	TE	1.7459580424006984	324	Q9BYF1	1.7103	-8.9541	-0.2798
1926	urn:mavedb:00000069-a-1	324	G	T	TG	0.7642532453782113	324	Q9BYF1	1.7103	-22.2419	-0.257
1927	urn:mavedb:00000069-a-1	324	H	T	TH	0.7803787495533718	324	Q9BYF1	1.7103	-22.2419	-0.2754
1928	urn:mavedb:00000069-a-1	324	I	T	TI	0.9348128897661626	324	Q9BYF1	1.7103	-22.2419	-0.1947
1929	urn:mavedb:00000069-a-1	324	L	T	TL	0.5787414253804137	324	Q9BYF1	1.7103	-7.3692	-0.2627
1930	urn:mavedb:00000069-a-1	324	K	T	TK	0.3724945352047291	324	Q9BYF1	1.7103	-22.2419	-0.2696
1931	urn:mavedb:00000069-a-1	324	M	T	TM	0.6365735431265552	324	Q9BYF1	1.7103	-22.2419	-0.2194
1932	urn:mavedb:00000069-a-1	324	F	T	TF	0.6546310518263407	324	Q9BYF1	1.7103	-2.9769	-0.3012
1933	urn:mavedb:00000069-a-1	324	P	T	TP	1.8069329909431273	324	Q9BYF1	1.7103	-0.8353	-0.3759
1934	urn:mavedb:00000069-a-1	324	S	T	TS	1.314016526924209	324	Q9BYF1	1.7103	-7.9541	-0.1133
1935	urn:mavedb:00000069-a-1	324	W	T	TW	0.5184043396728608	324	Q9BYF1	1.7103	-22.2419	-0.2919
1936	urn:mavedb:00000069-a-1	324	Y	T	TY	0.6993775931347995	324	Q9BYF1	1.7103	-7.9541	-0.3031
1937	urn:mavedb:00000069-a-1	324	V	T	TV	0.9391789176207769	324	Q9BYF1	1.7103	-8.9541	-0.1784
1938	urn:mavedb:00000069-a-1	347	A	T	TA	0.9944206463662334	347	Q9BYF1	0.9923	-22.2419	-0.1608
1939	urn:mavedb:00000069-a-1	347	R	T	TR	0.9147250490963658	347	Q9BYF1	0.9923	-22.2419	-0.2733
1940	urn:mavedb:00000069-a-1	347	N	T	TN	0.9879962466012363	347	Q9BYF1	0.9923	-22.2419	-0.2336
1941	urn:mavedb:00000069-a-1	347	D	T	TD	1.0130093088726095	347	Q9BYF1	0.9923	-22.2419	-0.3121
1942	urn:mavedb:00000069-a-1	347	C	T	TC	0.841274191044368	347	Q9BYF1	0.9923	-22.2419	-0.2077
1943	urn:mavedb:00000069-a-1	347	Q	T	TQ	0.789708803028073	347	Q9BYF1	0.9923	-22.2419	-0.24600000000000002
1944	urn:mavedb:00000069-a-1	347	E	T	TE	0.8146373415538467	347	Q9BYF1	0.9923	-22.2419	-0.2798
1945	urn:mavedb:00000069-a-1	347	G	T	TG	1.0092768154484248	347	Q9BYF1	0.9923	-22.2419	-0.257
1946	urn:mavedb:00000069-a-1	347	H	T	TH	0.5611075170529993	347	Q9BYF1	0.9923	-22.2419	-0.2754
1947	urn:mavedb:00000069-a-1	347	I	T	TI	0.7718002375869142	347	Q9BYF1	0.9923	-22.2419	-0.1947
1948	urn:mavedb:00000069-a-1	347	L	T	TL	0.8563507096231885	347	Q9BYF1	0.9923	-8.9541	-0.2627
1949	urn:mavedb:00000069-a-1	347	K	T	TK	1.1580278284933943	347	Q9BYF1	0.9923	-22.2419	-0.2696
1950	urn:mavedb:00000069-a-1	347	M	T	TM	0.9962007104106689	347	Q9BYF1	0.9923	-22.2419	-0.2194
1951	urn:mavedb:00000069-a-1	347	F	T	TF	0.8551425085610346	347	Q9BYF1	0.9923	-22.2419	-0.3012
1952	urn:mavedb:00000069-a-1	347	P	T	TP	0.6075761223856085	347	Q9BYF1	0.9923	-22.2419	-0.3759
1953	urn:mavedb:00000069-a-1	347	S	T	TS	0.9828097790478124	347	Q9BYF1	0.9923	-0.7496	-0.1133
1954	urn:mavedb:00000069-a-1	347	W	T	TW	0.8870398522581351	347	Q9BYF1	0.9923	-22.2419	-0.2919
1955	urn:mavedb:00000069-a-1	347	Y	T	TY	0.8724401641373096	347	Q9BYF1	0.9923	-22.2419	-0.3031
1956	urn:mavedb:00000069-a-1	347	V	T	TV	0.8482231297532108	347	Q9BYF1	0.9923	-22.2419	-0.1784
1957	urn:mavedb:00000069-a-1	371	A	T	TA	0.9403503888226464	371	Q9BYF1	1.0063	-7.9483	-0.1608
1958	urn:mavedb:00000069-a-1	371	R	T	TR	1.0110952296956193	371	Q9BYF1	1.0063	-22.2361	-0.2733
1959	urn:mavedb:00000069-a-1	371	N	T	TN	0.8829169213210658	371	Q9BYF1	1.0063	-22.2361	-0.2336
1960	urn:mavedb:00000069-a-1	371	D	T	TD	0.9003815719547392	371	Q9BYF1	1.0063	-22.2361	-0.3121
1961	urn:mavedb:00000069-a-1	371	C	T	TC	1.0414303629331905	371	Q9BYF1	1.0063	-22.2361	-0.2077
1962	urn:mavedb:00000069-a-1	371	Q	T	TQ	0.9842285994612732	371	Q9BYF1	1.0063	-22.2361	-0.24600000000000002
1963	urn:mavedb:00000069-a-1	371	E	T	TE	0.87785838051766	371	Q9BYF1	1.0063	-22.2361	-0.2798
1964	urn:mavedb:00000069-a-1	371	G	T	TG	0.871993370468923	371	Q9BYF1	1.0063	-22.2361	-0.257
1965	urn:mavedb:00000069-a-1	371	H	T	TH	1.02803382681845	371	Q9BYF1	1.0063	-22.2361	-0.2754
1966	urn:mavedb:00000069-a-1	371	I	T	TI	1.1346706363719865	371	Q9BYF1	1.0063	-5.6264	-0.1947
1967	urn:mavedb:00000069-a-1	371	L	T	TL	0.9340206001280866	371	Q9BYF1	1.0063	-22.2361	-0.2627
1968	urn:mavedb:00000069-a-1	371	K	T	TK	0.9417589168027309	371	Q9BYF1	1.0063	-22.2361	-0.2696
1969	urn:mavedb:00000069-a-1	371	M	T	TM	0.962680882060992	371	Q9BYF1	1.0063	-22.2361	-0.2194
1970	urn:mavedb:00000069-a-1	371	F	T	TF	0.9929968636445806	371	Q9BYF1	1.0063	-22.2361	-0.3012
1971	urn:mavedb:00000069-a-1	371	P	T	TP	0.28506652880564165	371	Q9BYF1	1.0063	-22.2361	-0.3759
1972	urn:mavedb:00000069-a-1	371	S	T	TS	0.9305153975289489	371	Q9BYF1	1.0063	-4.556	-0.1133
1973	urn:mavedb:00000069-a-1	371	W	T	TW	0.9198387621490108	371	Q9BYF1	1.0063	-22.2361	-0.2919
1974	urn:mavedb:00000069-a-1	371	Y	T	TY	0.7355029579530161	371	Q9BYF1	1.0063	-22.2361	-0.3031
1975	urn:mavedb:00000069-a-1	371	V	T	TV	1.0204171624303482	371	Q9BYF1	1.0063	-2.8191	-0.1784
1976	urn:mavedb:00000069-a-1	445	A	T	TA	0.9974921856894131	445	Q9BYF1	2.1430000000000002	-6.3575	-0.1608
1977	urn:mavedb:00000069-a-1	445	R	T	TR	1.0875181181163254	445	Q9BYF1	2.1430000000000002	-7.3575	-0.2733
1978	urn:mavedb:00000069-a-1	445	N	T	TN	0.8851504602684979	445	Q9BYF1	2.1430000000000002	-5.3575	-0.2336
1979	urn:mavedb:00000069-a-1	445	D	T	TD	1.0150032296571811	445	Q9BYF1	2.1430000000000002	-1.4996	-0.3121
1980	urn:mavedb:00000069-a-1	445	C	T	TC	0.8826155804703786	445	Q9BYF1	2.1430000000000002	-22.2302	-0.2077
1981	urn:mavedb:00000069-a-1	445	Q	T	TQ	1.152986437250907	445	Q9BYF1	2.1430000000000002	-5.6206	-0.24600000000000002
1982	urn:mavedb:00000069-a-1	445	E	T	TE	0.9644265876534359	445	Q9BYF1	2.1430000000000002	-2.4347	-0.2798
1983	urn:mavedb:00000069-a-1	445	G	T	TG	1.0660886612954268	445	Q9BYF1	2.1430000000000002	-8.9424	-0.257
1984	urn:mavedb:00000069-a-1	445	H	T	TH	1.108856897186341	445	Q9BYF1	2.1430000000000002	-22.2302	-0.2754
1985	urn:mavedb:00000069-a-1	445	I	T	TI	0.8878845591886847	445	Q9BYF1	2.1430000000000002	-8.9424	-0.1947
1986	urn:mavedb:00000069-a-1	445	L	T	TL	0.9276485888894277	445	Q9BYF1	2.1430000000000002	-22.2302	-0.2627
1987	urn:mavedb:00000069-a-1	445	K	T	TK	1.047896330662881	445	Q9BYF1	2.1430000000000002	-6.3575	-0.2696
1988	urn:mavedb:00000069-a-1	445	M	T	TM	1.1266358418217852	445	Q9BYF1	2.1430000000000002	-22.2302	-0.2194
1989	urn:mavedb:00000069-a-1	445	F	T	TF	1.0414115873364997	445	Q9BYF1	2.1430000000000002	-22.2302	-0.3012
1990	urn:mavedb:00000069-a-1	445	P	T	TP	0.987604558510577	445	Q9BYF1	2.1430000000000002	-8.9424	-0.3759
1991	urn:mavedb:00000069-a-1	445	S	T	TS	1.0129367536372482	445	Q9BYF1	2.1430000000000002	-5.6206	-0.1133
1992	urn:mavedb:00000069-a-1	445	W	T	TW	0.9239605851403936	445	Q9BYF1	2.1430000000000002	-22.2302	-0.2919
1993	urn:mavedb:00000069-a-1	445	Y	T	TY	0.9865300649930813	445	Q9BYF1	2.1430000000000002	-22.2302	-0.3031
1994	urn:mavedb:00000069-a-1	445	V	T	TV	0.937056738226864	445	Q9BYF1	2.1430000000000002	-8.9424	-0.1784
1995	urn:mavedb:00000069-a-1	92	A	T	TA	1.7154676201249812	92	Q9BYF1	2.9606	-5.5638	-0.1608
1996	urn:mavedb:00000069-a-1	92	R	T	TR	1.7512912941045289	92	Q9BYF1	2.9606	-22.1734	-0.2733
1997	urn:mavedb:00000069-a-1	92	N	T	TN	1.8217172093282734	92	Q9BYF1	2.9606	-6.3007	-0.2336
1998	urn:mavedb:00000069-a-1	92	D	T	TD	1.7651673540565214	92	Q9BYF1	2.9606	-4.3621	-0.3121
[truncated: 371,220 more rows]
