# Supplementary material for: Integrating deep mutational scanning and low-throughput mutagenesis data to predict the impact of amino acid variants
Source: Gigascience. 2023 Sep 18;12:giad073. doi: 10.1093/gigascience/giad073 (PMC10506130; doi:10.1093/gigascience/giad073)
Supplement: giad073_Supplemental_Files [file giad073_supplemental_files.zip › Supplementary_Table_S4.xlsx]

## Sheet: Sheet1
ρ (n_residues)	HELIX	STRAND	TURN
All AS	0.13 (233)	0.13 (83)	0.17 (22)
AS of high compatibility	0.28 (115)	0.26 (56)	0.41 (15)
The secondary structure of each variant is determined by UniProt annotations. The Spearman’s correlation between DMS and all or high compatibility AS data on each structural region is computed, with the number of protein residues involved shown in parenthesis.
