# Supplementary material for: Integrating deep mutational scanning and low-throughput mutagenesis data to predict the impact of amino acid variants
Source: Gigascience. 2023 Sep 18;12:giad073. doi: 10.1093/gigascience/giad073 (PMC10506130; doi:10.1093/gigascience/giad073)
Supplement: giad073_Supplemental_Files [file giad073_supplemental_files.zip › Supplementary_Table_S5.xlsx]

## Sheet: Sheet1
Data composition	Protein	DMS dataset	AS dataset1	Variant entries2
All AS	22	54	146	70446
Compatibility filtered	15	35	60	15739
High+medium assay compatibility	21	51	105	28380
Correlation matched	22	54	32	7940
1. This column shows how many unique AS datasets are included.
2. Include duplicated variants caused by multiple experiments targeting the same protein variant.
